# Supplementary material for: Key Genes Associated with Pyroptosis in Gout and Construction of a miRNA-mRNA Regulatory Network
Source: Cells. 2022 Oct 17;11(20):3269. doi: 10.3390/cells11203269 (PMC9600917; doi:10.3390/cells11203269)
Supplement: Supplementary file 1 [file cells-11-03269-s001.zip]

Archive with 5 entries (4 files):
- Supplementary table/Supplementary Table S1.xlsx
- Supplementary table/Supplementary Table S2 .csv
- Supplementary table/Supplementary Table S3.xlsx
- Supplementary table/Supplementary Table S4.xlsx
- Supplementary table/
