# Supplementary material for: Key Genes Associated with Pyroptosis in Gout and Construction of a miRNA-mRNA Regulatory Network
Source: Cells. 2022 Oct 17;11(20):3269. doi: 10.3390/cells11203269 (PMC9600917; doi:10.3390/cells11203269)
Supplement: Supplementary file 1 [file cells-11-03269-s001.zip › Supplementary table/Supplementary Table S1.xlsx]

## Sheet: 943 differential genes
Gene.symbol	logFC	adj.P.Val	P.Value	t	B	g
ZFP57	7.15245	0.00228	0.000135	5.6	0.957616	UP
G0S2	5.64931	3.05e-07	1.9e-10	20.6	14.3636	UP
CXCL8	5.62813	2.4e-07	1.18e-10	21.5	14.7818	UP
IL1A	5.41185	0.00219	0.000128	5.64	1.0142	UP
ACSL1	5.31905	2e-07	8.94e-11	22	15.0239	UP
PLEKHG1	4.87919	9.5e-05	1.47e-06	9.01	5.63541	UP
NR4A3	4.54293	7.64e-06	3.56e-08	12.8	9.40608	UP
CCL3	4.32331	0.00041	1.25e-05	7.26	3.42497	UP
CLASP1	4.11858	4.57e-05	5.12e-07	9.99	6.71844	UP
PARP16	3.93113	1.1e-05	6.29e-08	12.2	8.8374	UP
EREG	3.92099	2.76e-05	2.42e-07	10.7	7.48219	UP
CCL18	3.82053	0.00144	7.15e-05	6.02	1.6182	UP
CCL3L1	3.81178	0.000483	1.59e-05	7.09	3.18145	UP
RGS1	3.72376	0.000123	2.2e-06	8.66	5.2241	UP
RBKS	3.67235	1.58e-06	3.25e-09	16	11.7383	UP
MRPL33	3.67235	1.58e-06	3.25e-09	16	11.7383	UP
HBEGF	3.42963	9.89e-06	5.45e-08	12.3	8.98184	UP
ZSCAN18	3.30077	0.000632	2.32e-05	6.81	2.78703	UP
CXCL2	3.16961	9.12e-05	1.4e-06	9.06	5.68991	UP
CCL4L2	3.12441	0.00103	4.5e-05	6.34	2.10048	UP
CH25H	3.10559	0.0144	0.00167	4.08	-1.6329	UP
IL1B	3.09126	0.00366	0.00026	5.18	0.278868	UP
TSC22D2	3.08861	4.81e-07	5.84e-10	18.6	13.3476	UP
HIST1H2BN	3.07947	0.00254	0.000158	5.5	0.797719	UP
KCNQ1DN	3.07922	5.61e-06	2.16e-08	13.4	9.89935	UP
PTPRS	3.07078	1.27e-07	2.92e-11	24.3	15.9752	UP
TRAPPC8	3.0108	0.000329	9.21e-06	7.5	3.74455	UP
CD83	2.98729	8.29e-05	1.22e-06	9.18	5.82606	UP
SLC1A2	2.97835	0.000193	4.22e-06	8.12	4.55104	UP
LDHC	2.94509	0.00181	9.88e-05	5.8	1.28295	UP
CCIN	2.91515	8.68e-06	4.25e-08	12.6	9.22811	UP
MAPK6	2.90313	3.39e-06	1.03e-08	14.4	10.6284	UP
NR4A2	2.88164	4.65e-06	1.65e-08	13.8	10.1668	UP
GTF2A1	2.83649	0.00766	0.000709	4.57	-0.755215	UP
GIPC2	2.82627	7.26e-06	3.35e-08	12.9	9.46469	UP
DNAJB4	2.82627	7.26e-06	3.35e-08	12.9	9.46469	UP
ITGA1	2.79712	2.69e-05	2.35e-07	10.8	7.51142	UP
DENND3	2.75589	0.000411	1.26e-05	7.26	3.41775	UP
FARP1	2.75089	1.41e-05	9.02e-08	11.8	8.47697	UP
PAK1	2.7224	1.52e-05	1.03e-07	11.6	8.34288	UP
EZR	2.71132	3.82e-06	1.27e-08	14.1	10.4218	UP
PTGS2	2.70239	2.24e-05	1.83e-07	11	7.76489	UP
GPC1	2.68188	3.86e-05	3.99e-07	10.2	6.97311	UP
ZBTB21	2.67161	0.00235	0.000141	5.57	0.911502	UP
ICOSLG	2.64491	4.91e-05	5.6e-07	9.9	6.62755	UP
NAMPT	2.64253	0.000383	1.15e-05	7.32	3.51016	UP
BTG1	2.63301	0.00116	5.36e-05	6.22	1.91768	UP
BHLHE40	2.62219	8.26e-06	3.92e-08	12.7	9.30866	UP
SH3D19	2.6075	0.000476	1.55e-05	7.1	3.20678	UP
MAFK	2.5621	2.44e-06	6.57e-09	15	11.0619	UP
DUSP1	2.56047	1.13e-05	6.57e-08	12.1	8.79486	UP
AREG	2.54533	0.0329	0.00503	3.46	-2.7545	UP
AATF	2.5442	0.000832	3.37e-05	6.54	2.39816	UP
METTL6	2.54138	0.000709	2.72e-05	6.69	2.62222	UP
EAF1	2.54138	0.000709	2.72e-05	6.69	2.62222	UP
HIST1H2BD	2.53885	0.00132	6.38e-05	6.1	1.73694	UP
ATP9B	2.53094	0.00068	2.56e-05	6.74	2.68566	UP
EDN2	2.51729	2.49e-05	2.12e-07	10.9	7.61658	UP
CD69	2.5172	1.2e-06	2.19e-09	16.5	12.1128	UP
BBC3	2.43091	4.38e-06	1.53e-08	13.9	10.2394	UP
OR10A6	2.42957	0.00133	6.46e-05	6.09	1.72375	UP
IL6	2.42778	0.00168	8.87e-05	5.88	1.39571	UP
LYZ	2.41088	0.0183	0.00231	3.89	-1.96387	UP
HOOK2	2.37569	0.00104	4.58e-05	6.32	2.08089	UP
SLC16A3	2.36715	0.000126	2.26e-06	8.64	5.19722	UP
CSNK1D	2.36715	0.000126	2.26e-06	8.64	5.19722	UP
CXCL1	2.36303	0.00035	1e-05	7.43	3.65681	UP
COMT	2.36056	0.0164	0.00198	3.98	-1.80977	UP
OGT	2.33221	0.000251	6.21e-06	7.81	4.15262	UP
SOCS3	2.31265	2.92e-05	2.63e-07	10.6	7.39702	UP
CXCL3	2.30006	0.000318	8.7e-06	7.54	3.80357	UP
HIST4H4	2.27597	0.0105	0.0011	4.32	-1.20527	UP
SLC22A16	2.26475	0.000772	3.06e-05	6.61	2.49957	UP
TNFAIP3	2.26371	0.000893	3.7e-05	6.47	2.30393	UP
S100A1	2.26188	1.66e-06	3.56e-09	15.8	11.6517	UP
SYNCRIP	2.25495	0.0215	0.00284	3.77	-2.17699	UP
LBHD1	2.25229	0.00426	0.000318	5.06	0.070845	UP
CSKMT	2.25229	0.00426	0.000318	5.06	0.070845	UP
KCNK7	2.24852	7.26e-06	3.35e-08	12.9	9.46449	UP
TTC7A	2.22961	1.39e-05	8.63e-08	11.8	8.52074	UP
CRACR2A	2.22076	0.000188	4.05e-06	8.15	4.59516	UP
PLK2	2.20157	0.00157	8.05e-05	5.94	1.49556	UP
NFKBIZ	2.19737	1.51e-06	3.06e-09	16.1	11.7967	UP
RGPD2	2.17942	0.00506	0.000405	4.91	-0.177488	UP
RGPD1	2.17942	0.00506	0.000405	4.91	-0.177488	UP
SGK1	2.15241	0.00011	1.84e-06	8.82	5.40608	UP
PFKFB3	2.14196	3.08e-07	2.02e-10	20.5	14.3086	UP
PPP1R12B	2.13664	0.00582	0.000491	4.79	-0.3768	UP
ZBTB24	2.11705	3.53e-07	3.39e-10	19.6	13.8427	UP
ATF3	2.11041	8.75e-06	4.37e-08	12.6	9.20084	UP
TNF	2.10326	0.00709	0.00064	4.64	-0.648976	UP
NR4A1	2.08872	0.00914	0.000904	4.43	-1.00471	UP
PPP1R15A	2.08559	7.3e-07	1.09e-09	17.6	12.7726	UP
NRG1	2.08508	0.0335	0.00515	3.44	-2.77983	UP
DMD	2.08052	0.00271	0.000173	5.44	0.701113	UP
CFAP45	2.07774	1.33e-05	8e-08	11.9	8.59727	UP
HIST3H2BB	2.06326	0.00279	0.000181	5.41	0.657211	UP
ID1	2.06182	2.45e-05	2.07e-07	10.9	7.64034	UP
PPP4R1L	2.06113	0.000174	3.57e-06	8.26	4.72477	UP
ADM	2.04911	0.000101	1.62e-06	8.93	5.53604	UP
ARHGEF9	2.04882	6.21e-06	2.59e-08	13.2	9.71894	UP
KIF13A	2.04743	0.00013	2.39e-06	8.6	5.14032	UP
LINC01565	2.02742	0.00485	0.000382	4.95	-0.116733	UP
CSRNP1	2.01833	6.54e-07	8.9e-10	17.9	12.9587	UP
FAM83F	2.00443	0.00255	0.000159	5.5	0.793228	UP
NFIL3	1.9963	1.64e-06	3.48e-09	15.9	11.6746	UP
RPL28	1.99485	0.000699	2.66e-05	6.71	2.64339	UP
MBP	1.99394	0.0212	0.00279	3.78	-2.15868	UP
RUFY1	1.98797	2.17e-06	5.51e-09	15.2	11.2327	UP
XAGE1A	1.98604	0.0391	0.00637	3.33	-2.9936	UP
HCAR2	1.97732	0.00408	0.000302	5.09	0.126811	UP
MRNIP	1.97404	0.00195	0.000109	5.74	1.18435	UP
MAP3K8	1.96313	3.67e-06	1.17e-08	14.2	10.5007	UP
TCAF2	1.9616	0.0141	0.00162	4.09	-1.60492	UP
JUND	1.92733	0.0189	0.0024	3.87	-2.00655	UP
UBE2J1	1.91046	3.53e-07	3.5e-10	19.5	13.8134	UP
ZNF414	1.90575	0.000106	1.75e-06	8.86	5.45674	UP
BTG2	1.9041	0.00117	5.45e-05	6.21	1.90046	UP
TREM1	1.88551	0.00246	0.000151	5.53	0.841309	UP
MARCO	1.87105	0.0425	0.00715	3.26	-3.10952	UP
MIR22HG	1.86919	3.67e-06	1.19e-08	14.2	10.4837	UP
GPR19	1.85926	0.00152	7.7e-05	5.97	1.54153	UP
HIST2H3PS2	1.85479	0.00387	0.00028	5.14	0.202316	UP
HIST2H2BF	1.85479	0.00387	0.00028	5.14	0.202316	UP
PRDM1	1.84477	0.000238	5.77e-06	7.87	4.22773	UP
ATG5	1.84477	0.000238	5.77e-06	7.87	4.22773	UP
U2SURP	1.84163	5.17e-05	6.09e-07	9.82	6.54094	UP
WDFY4	1.83298	9.48e-06	5.06e-08	12.4	9.05453	UP
KLK3	1.83023	1.41e-05	9.07e-08	11.8	8.47092	UP
ZKSCAN2	1.82449	0.00212	0.000123	5.66	1.05989	UP
NNMT	1.81722	0.01	0.00102	4.36	-1.12931	UP
STOX2	1.80157	0.0315	0.00476	3.49	-2.69937	UP
DDX3X	1.80012	0.0155	0.00184	4.02	-1.73261	UP
OSGIN2	1.78878	0.000161	3.17e-06	8.36	4.84695	UP
AXIN2	1.75727	0.0108	0.00113	4.3	-1.23628	UP
MCF2L2	1.74939	0.0036	0.000254	5.2	0.303175	UP
B3GNT5	1.74939	0.0036	0.000254	5.2	0.303175	UP
NFE2L2	1.73936	0.00017	3.46e-06	8.28	4.75636	UP
TCF7L2	1.73444	0.000354	1.02e-05	7.42	3.63379	UP
CSDE1	1.73425	2.97e-06	8.42e-09	14.6	10.8224	UP
DUSP2	1.7342	3.74e-05	3.77e-07	10.3	7.03027	UP
GNG2	1.73326	0.0181	0.00227	3.9	-1.94827	UP
TEX14	1.73233	0.00231	0.000138	5.59	0.938207	UP
FGD4	1.72949	0.000476	1.56e-05	7.1	3.20162	UP
PHF21B	1.72947	0.0448	0.00768	3.22	-3.18092	UP
CAND2	1.72919	0.0246	0.00339	3.67	-2.35726	UP
FEM1B	1.72483	0.000192	4.17e-06	8.13	4.56286	UP
NINJ1	1.72378	0.00119	5.56e-05	6.19	1.87954	UP
GAS7	1.72026	0.00166	8.77e-05	5.88	1.40696	UP
VGLL4	1.7201	0.00239	0.000145	5.55	0.8851	UP
C17orf49	1.71968	0.000293	7.77e-06	7.63	3.92014	UP
HCAR3	1.71486	0.00404	0.000298	5.1	0.140623	UP
SCGB1A1	1.71238	0.000341	9.64e-06	7.46	3.69735	UP
PRDM4	1.70949	0.000293	7.77e-06	7.63	3.92054	UP
POLRMT	1.6937	0.00049	1.62e-05	7.07	3.15778	UP
HIST1H3J	1.68004	0.00251	0.000156	5.51	0.812502	UP
ARL4A	1.6712	7.76e-05	1.1e-06	9.28	5.9387	UP
PDE4D	1.65969	0.0437	0.00743	3.24	-3.14772	UP
TSPAN3	1.65904	3.08e-07	2.01e-10	20.5	14.3112	UP
HIST1H2AI	1.65205	0.00128	6.14e-05	6.12	1.77726	UP
MARS	1.65001	0.000144	2.73e-06	8.48	4.99933	UP
LEPROTL1	1.64809	6.54e-05	8.49e-07	9.51	6.20173	UP
DCTN6	1.64809	6.54e-05	8.49e-07	9.51	6.20173	UP
TTC33	1.64741	0.0011	4.93e-05	6.27	2.00433	UP
FFAR1	1.64729	0.00165	8.65e-05	5.89	1.42171	UP
TENT5C	1.63822	0.0132	0.00148	4.14	-1.51287	UP
STX5	1.63739	0.0103	0.00107	4.33	-1.1761	UP
RAB20	1.63509	0.000489	1.62e-05	7.07	3.16125	UP
PRR26	1.62866	6.34e-06	2.72e-08	13.2	9.67242	UP
DIP2C	1.62866	6.34e-06	2.72e-08	13.2	9.67242	UP
FOSL2	1.62342	0.000406	1.24e-05	7.27	3.43807	UP
SYCE2	1.62186	0.00169	8.96e-05	5.87	1.38418	UP
GCDH	1.62186	0.00169	8.96e-05	5.87	1.38418	UP
TMEM151B	1.61513	0.037	0.00591	3.37	-2.91768	UP
TCTE1	1.61513	0.037	0.00591	3.37	-2.91768	UP
ZFP36	1.61493	0.000441	1.39e-05	7.19	3.31893	UP
HLA-F	1.60391	2.45e-05	2.07e-07	10.9	7.64073	UP
NDUFB9	1.60371	3.03e-05	2.77e-07	10.6	7.34358	UP
MTSS1	1.60371	3.03e-05	2.77e-07	10.6	7.34358	UP
EXOC2	1.60096	3.84e-05	3.94e-07	10.2	6.98496	UP
PGM5	1.59419	0.0391	0.00636	3.33	-2.99146	UP
APOA2	1.58152	0.00335	0.000231	5.26	0.40095	UP
ZNF37A	1.58125	0.00162	8.41e-05	5.91	1.45057	UP
GNB5	1.57765	0.00326	0.000223	5.28	0.438102	UP
CHRNE	1.57747	0.0272	0.0039	3.6	-2.4977	UP
C17orf107	1.57747	0.0272	0.0039	3.6	-2.4977	UP
DYNC1I2	1.57724	0.00816	0.000772	4.52	-0.842201	UP
PMAIP1	1.57081	0.000967	4.11e-05	6.4	2.19224	UP
SEC23A	1.55451	0.0237	0.00323	3.7	-2.30553	UP
IL17B	1.53969	0.00293	0.000193	5.37	0.588879	UP
G3BP2	1.53704	0.00407	0.000301	5.09	0.130803	UP
GSK3A	1.53584	0.00277	0.000179	5.42	0.66519	UP
HSPA2	1.53211	0.0121	0.00133	4.21	-1.39901	UP
SNX29	1.53103	0.00101	4.37e-05	6.36	2.13055	UP
SLC25A36	1.52932	0.000923	3.86e-05	6.44	2.25817	UP
PRG3	1.52846	0.000513	1.73e-05	7.02	3.08966	UP
LINC01619	1.52717	0.0139	0.0016	4.1	-1.59074	UP
DUSP4	1.52509	0.000331	9.26e-06	7.49	3.73858	UP
SPON1	1.51996	0.015	0.00176	4.05	-1.68617	UP
UPB1	1.51533	0.0191	0.00244	3.86	-2.02079	UP
MDM4	1.50609	0.000538	1.85e-05	6.97	3.0192	UP
CPB2	1.50552	1.86e-05	1.4e-07	11.3	8.03565	UP
EIF1AX	1.5027	0.000161	3.18e-06	8.35	4.84412	UP
SNED1	1.50232	9.07e-07	1.5e-09	17.1	12.4721	UP
CXCL13	1.50009	0.00995	0.00101	4.36	-1.12253	UP
FOS	1.49978	0.00994	0.00101	4.37	-1.12101	UP
GDF7	1.49876	2.12e-05	1.65e-07	11.1	7.8666	UP
LNX2	1.4943	0.000261	6.61e-06	7.76	4.08833	UP
MN1	1.48439	0.00286	0.000188	5.39	0.618971	UP
PIM3	1.48239	0.00462	0.000356	4.99	-0.043896	UP
TMEM64	1.47987	0.0472	0.00826	3.18	-3.25294	UP
EMC10	1.47066	0.0113	0.00121	4.26	-1.30665	UP
STX12	1.46173	0.00152	7.69e-05	5.97	1.54277	UP
NLRP3	1.45234	0.0015	7.53e-05	5.99	1.56564	UP
FNIP1	1.44823	0.00109	4.9e-05	6.28	2.01062	UP
SP3	1.44158	0.00117	5.39e-05	6.21	1.91136	UP
OSM	1.43889	0.000399	1.21e-05	7.29	3.4607	UP
KLHDC8A	1.43408	5.83e-05	7.08e-07	9.68	6.38661	UP
ADORA2A	1.42834	0.000129	2.36e-06	8.6	5.14938	UP
CT62	1.42825	0.0399	0.00655	3.31	-3.02149	UP
NAGK	1.41248	0.000319	8.75e-06	7.54	3.7974	UP
CLDN12	1.40915	0.0488	0.00862	3.16	-3.29595	UP
RPL34	1.40886	0.00868	0.000839	4.47	-0.928206	UP
ZAR1	1.40434	0.000333	9.33e-06	7.49	3.73141	UP
NDUFV3	1.39204	0.000281	7.33e-06	7.68	3.98091	UP
MEPCE	1.38638	0.0103	0.00107	4.33	-1.17755	UP
ATP5F1EP2	1.38528	0.0323	0.00492	3.47	-2.7325	UP
GNL1	1.38384	0.00582	0.000492	4.79	-0.378182	UP
IRS2	1.37828	4.87e-05	5.54e-07	9.91	6.63719	UP
SGCE	1.3749	0.0194	0.00248	3.85	-2.03993	UP
TMED6	1.37068	5.68e-05	6.89e-07	9.71	6.41488	UP
USP31	1.36767	3.26e-05	3.08e-07	10.5	7.23531	UP
LARP1	1.36451	0.00548	0.000452	4.84	-0.290931	UP
CD80	1.35807	0.0285	0.00416	3.56	-2.56384	UP
LIN7A	1.35136	0.0308	0.00462	3.5	-2.66844	UP
LIPT1	1.35087	0.00235	0.000141	5.57	0.913497	UP
GADD45B	1.34802	0.00659	0.000583	4.69	-0.552694	UP
PLK3	1.34765	0.000254	6.31e-06	7.79	4.13603	UP
ALPK2	1.34624	0.0146	0.00171	4.06	-1.65619	UP
KBTBD8	1.3427	0.017	0.0021	3.95	-1.86741	UP
RIPK2	1.33641	0.000243	5.93e-06	7.84	4.1995	UP
KLF14	1.33582	0.00312	0.00021	5.32	0.502207	UP
PEX6	1.32535	0.0435	0.00739	3.24	-3.14203	UP
JAM2	1.32458	0.000805	3.23e-05	6.57	2.44238	UP
EGR1	1.32066	0.00246	0.000151	5.53	0.842887	UP
ZNF624	1.31975	0.0331	0.00507	3.45	-2.764	UP
RSRP1	1.31795	0.000468	1.51e-05	7.12	3.23223	UP
ERICH1	1.31398	0.000581	2.06e-05	6.89	2.91119	UP
HIST1H2BM	1.31315	0.000151	2.92e-06	8.42	4.93192	UP
GPR107	1.30519	0.0024	0.000146	5.55	0.879094	UP
BMP8B	1.30026	0.0183	0.0023	3.89	-1.96042	UP
HTR4	1.2911	0.0055	0.000456	4.84	-0.299752	UP
TPH2	1.29087	0.00144	7.18e-05	6.02	1.61415	UP
CLMN	1.28583	0.00866	0.000836	4.48	-0.925302	UP
ACVR2A	1.28425	0.01	0.00103	4.36	-1.13461	UP
OR4C15	1.2782	0.0402	0.00664	3.3	-3.03519	UP
ANTXR1	1.27532	0.0016	8.25e-05	5.92	1.46991	UP
SERPINB10	1.27278	0.0248	0.00344	3.67	-2.36946	UP
ZNF721	1.26889	0.0391	0.00637	3.33	-2.99357	UP
COCH	1.26485	0.00446	0.00034	5.02	0.003435	UP
PCDHB11	1.26435	0.0474	0.00831	3.18	-3.25923	UP
POTEKP	1.26316	0.00261	0.000164	5.48	0.7572	UP
C17orf97	1.26234	0.00139	6.82e-05	6.05	1.66797	UP
MGP	1.25649	0.0253	0.00355	3.65	-2.40138	UP
MXI1	1.25396	0.0345	0.00535	3.42	-2.81759	UP
RARA	1.25257	0.0165	0.00201	3.97	-1.82564	UP
NRDC	1.25148	9.45e-06	4.84e-08	12.5	9.09914	UP
PLAUR	1.24928	3.67e-05	3.67e-07	10.3	7.05845	UP
COL8A1	1.24618	0.0163	0.00197	3.98	-1.80089	UP
EAF2	1.24317	0.000576	2.02e-05	6.91	2.92798	UP
WNT5B	1.24158	0.00145	7.21e-05	6.01	1.61009	UP
FBXL14	1.24158	0.00145	7.21e-05	6.01	1.61009	UP
GALNT12	1.23712	0.0344	0.00534	3.42	-2.81523	UP
RPL22L1	1.2312	6.94e-05	9.33e-07	9.43	6.105	UP
CCDC59	1.22931	6.48e-05	8.36e-07	9.53	6.21711	UP
KLF10	1.22805	1.55e-05	1.08e-07	11.6	8.29828	UP
MAGEC2	1.22483	0.0367	0.00583	3.37	-2.90454	UP
OR2T27	1.22255	6.64e-05	8.73e-07	9.49	6.17268	UP
KLHL31	1.22238	0.00155	7.92e-05	5.95	1.51248	UP
DCBLD1	1.22231	0.00628	0.000546	4.73	-0.484997	UP
ZNF516	1.22141	0.00337	0.000233	5.25	0.392933	UP
C9orf72	1.21735	0.00171	9.12e-05	5.86	1.36666	UP
UCHL1	1.21356	0.012	0.00131	4.21	-1.38835	UP
CFAP74	1.2128	0.0442	0.00753	3.23	-3.16086	UP
CLDN19	1.2115	0.000387	1.17e-05	7.32	3.4995	UP
SPDEF	1.2025	0.0222	0.00296	3.75	-2.21913	UP
ZBTB44	1.20187	0.0295	0.00435	3.54	-2.60802	UP
ANKRD36	1.20023	0.00316	0.000214	5.31	0.484286	UP
POMT1	1.19853	0.000188	4.01e-06	8.16	4.60416	UP
GRIN1	1.1913	0.00123	5.8e-05	6.16	1.83631	UP
HERC3	1.19114	0.0128	0.00143	4.16	-1.4779	UP
TRIB1	1.19024	0.0431	0.0073	3.25	-3.12916	UP
HIST2H2AA4	1.18892	0.000174	3.59e-06	8.25	4.7198	UP
PANX2	1.18529	1.91e-05	1.44e-07	11.3	8.00812	UP
SAMD5	1.18213	0.0375	0.00601	3.36	-2.93485	UP
DIP2A	1.18155	0.00513	0.000413	4.9	-0.198442	UP
PIAS3	1.18045	0.0452	0.00778	3.22	-3.19324	UP
ACTN4	1.18024	0.0223	0.00298	3.75	-2.22411	UP
LINC00528	1.17955	0.000225	5.33e-06	7.93	4.31026	UP
TMEM156	1.179	0.029	0.00424	3.55	-2.58284	UP
STX3	1.17259	0.0251	0.0035	3.66	-2.38784	UP
FOSL1	1.16979	0.0103	0.00106	4.34	-1.17036	UP
SSH2	1.1668	0.000578	2.04e-05	6.9	2.91912	UP
MTMR10	1.16667	0.0206	0.00269	3.81	-2.12121	UP
FAN1	1.16667	0.0206	0.00269	3.81	-2.12121	UP
SPCS3	1.15709	0.000167	3.36e-06	8.31	4.7869	UP
HEXIM1	1.15183	0.000119	2.05e-06	8.73	5.29634	UP
FAM133B	1.14595	0.00127	6.08e-05	6.13	1.78705	UP
SBDS	1.14587	0.00029	7.69e-06	7.64	3.93115	UP
TRAF4	1.1434	0.00942	0.000944	4.41	-1.04929	UP
ARHGAP31	1.13662	0.0136	0.00155	4.12	-1.55664	UP
PRH2	1.13483	0.00143	7.09e-05	6.03	1.628	UP
BTG3	1.1307	0.0108	0.00114	4.29	-1.24535	UP
LRRC72	1.13023	0.0331	0.00508	3.45	-2.765	UP
PURB	1.13011	0.00155	7.87e-05	5.96	1.51948	UP
OR8G5	1.1292	0.0255	0.00358	3.65	-2.41102	UP
ARL9	1.12801	0.0317	0.0048	3.48	-2.70834	UP
PTP4A1	1.12772	0.0107	0.00112	4.3	-1.22762	UP
C12orf42	1.12383	0.0165	0.002	3.97	-1.82019	UP
H3F3C	1.12233	0.00045	1.43e-05	7.16	3.28914	UP
RNMT	1.12227	0.0212	0.00279	3.78	-2.15852	UP
TRIM10	1.12093	0.00073	2.84e-05	6.66	2.57847	UP
CYCS	1.11666	0.045	0.00773	3.22	-3.18651	UP
POU5F1B	1.11363	0.0457	0.00789	3.21	-3.20781	UP
PCBP2	1.11198	2.57e-05	2.19e-07	10.8	7.57981	UP
RGCC	1.11022	0.00257	0.000161	5.49	0.77683	UP
TAGAP	1.1075	0.00165	8.64e-05	5.89	1.42287	UP
WASF1	1.10125	0.000344	9.81e-06	7.45	3.67965	UP
DLEC1	1.10105	5.87e-06	2.37e-08	13.3	9.80918	UP
GPR183	1.09918	0.000621	2.26e-05	6.83	2.81394	UP
TRABD	1.09832	0.0393	0.00643	3.32	-3.00222	UP
BCL2L13	1.09767	0.00136	6.66e-05	6.07	1.69287	UP
CYP26A1	1.09746	0.0106	0.0011	4.32	-1.20621	UP
CCDC184	1.09723	0.00197	0.00011	5.73	1.16795	UP
SGCG	1.0972	2.37e-06	6.25e-09	15.1	11.1113	UP
RAB5IF	1.0939	0.00063	2.3e-05	6.81	2.79397	UP
IL34	1.08868	0.04	0.00659	3.31	-3.02711	UP
LRRC6	1.08636	0.0249	0.00345	3.67	-2.37384	UP
IDI1	1.08226	0.0051	0.000409	4.9	-0.187614	UP
HIST1H2BJ	1.0785	0.00262	0.000165	5.47	0.749906	UP
PGM2L1	1.07561	0.012	0.00131	4.21	-1.38659	UP
QSER1	1.07507	1.83e-05	1.37e-07	11.3	8.05813	UP
DHX40	1.07503	0.0019	0.000105	5.76	1.21832	UP
VEGFA	1.07348	0.012	0.0013	4.22	-1.38204	UP
RAB11A	1.06996	3.52e-06	1.08e-08	14.3	10.5768	UP
TSGA10	1.06896	0.00844	0.000808	4.5	-0.889272	UP
WDR63	1.05774	0.0116	0.00125	4.24	-1.33657	UP
MCOLN3	1.05774	0.0116	0.00125	4.24	-1.33657	UP
TOMM7	1.05731	1.42e-05	9.25e-08	11.7	8.45154	UP
ATP6V0A1	1.05686	0.00118	5.48e-05	6.2	1.89442	UP
CC2D2B	1.05184	0.000956	4.05e-05	6.41	2.20971	UP
GRK2	1.05009	0.00559	0.000465	4.83	-0.319477	UP
IER2	1.0495	0.000126	2.28e-06	8.63	5.18552	UP
MIR1915HG	1.04884	0.000254	6.32e-06	7.79	4.13455	UP
CAB39L	1.04697	0.00313	0.000211	5.31	0.496168	UP
TUBB8	1.04289	0.0303	0.0045	3.52	-2.64378	UP
COL28A1	1.03905	0.0354	0.00554	3.4	-2.85303	UP
PGF	1.03779	5.53e-05	6.64e-07	9.74	6.45298	UP
CNTNAP3	1.03741	0.0167	0.00205	3.96	-1.84368	UP
SACS	1.03689	0.00255	0.000159	5.5	0.792791	UP
CCDC175	1.03259	0.00133	6.43e-05	6.09	1.72928	UP
PRODH	1.03004	1.52e-05	1.03e-07	11.6	8.34005	UP
NEU2	1.02954	0.0283	0.00412	3.57	-2.55242	UP
FAIM2	1.0294	0.00104	4.59e-05	6.32	2.07997	UP
EPC1	1.02927	0.0269	0.00384	3.61	-2.4818	UP
ZNF646	1.02845	0.000537	1.85e-05	6.97	3.02363	UP
ZEB2	1.0282	0.00787	0.000736	4.55	-0.793291	UP
FAM166C	1.02663	0.0375	0.00601	3.36	-2.93502	UP
HIF1A	1.02654	0.00088	3.62e-05	6.49	2.32536	UP
NDUFAF5	1.02399	0.00964	0.000974	4.39	-1.08165	UP
BTBD19	1.02345	0.012	0.0013	4.22	-1.37988	UP
PHF21A	1.02072	2.28e-05	1.88e-07	11	7.73413	UP
CCDC149	1.02062	0.0226	0.00303	3.74	-2.24197	UP
C16orf87	1.01638	0.00153	7.75e-05	5.97	1.5348	UP
PADI4	1.00663	0.000453	1.44e-05	7.16	3.28066	UP
RGS2	1.00453	0.00675	0.000601	4.67	-0.584567	UP
MRGPRG-AS1	1.00347	0.000342	9.68e-06	7.46	3.6927	UP
POLE3	1.00339	0.00636	0.000557	4.72	-0.505609	UP
IL10	1.0006	0.000314	8.59e-06	7.55	3.81719	UP
PDE12	1.00033	0.0201	0.00259	3.83	-2.08321	UP
WDYHV1	-1.00037	0.00869	0.00084	-4.47	-0.929816	DOWN
HAUS5	-1.00172	0.0128	0.00143	-4.16	-1.47705	DOWN
ZNF253	-1.00217	0.00208	0.00012	-5.68	1.08234	DOWN
OR10A2	-1.00244	0.00729	0.000665	-4.61	-0.689247	DOWN
BNIPL	-1.00261	0.000179	3.75e-06	-8.22	4.67308	DOWN
CDKL2	-1.00292	0.00056	1.95e-05	-6.93	2.96743	DOWN
ENPP5	-1.00303	0.00977	0.000992	-4.38	-1.10056	DOWN
RFX1	-1.00318	0.00379	0.000273	-5.15	0.230756	DOWN
ZNF131	-1.00472	0.000194	4.25e-06	-8.11	4.54524	DOWN
MYBPH	-1.00472	0.0178	0.00222	-3.91	-1.92525	DOWN
RNF227	-1.00653	0.00153	7.75e-05	-5.97	1.53489	DOWN
TBP	-1.0068	2.44e-06	6.59e-09	-15	11.0588	DOWN
PLEKHA3	-1.00694	0.000584	2.08e-05	-6.89	2.90251	DOWN
OTUD7B	-1.00709	0.00567	0.000474	-4.82	-0.340611	DOWN
TERF2	-1.00756	4.74e-05	5.33e-07	-9.95	6.67769	DOWN
ADPRHL2	-1.00793	0.000576	2.03e-05	-6.9	2.9247	DOWN
ZZEF1	-1.00839	0.000682	2.57e-05	-6.73	2.68039	DOWN
TMEM245	-1.0101	3.78e-05	3.83e-07	-10.3	7.01301	DOWN
TIGD3	-1.01076	5.97e-06	2.47e-08	-13.3	9.76839	DOWN
FANCE	-1.01263	6.27e-05	8.01e-07	-9.57	6.26164	DOWN
ZNF443	-1.01285	0.0249	0.00345	-3.67	-2.37397	DOWN
CLCN7	-1.01358	0.0248	0.00344	-3.67	-2.36989	DOWN
GFOD1	-1.01398	0.00679	0.000606	-4.67	-0.593675	DOWN
DNAH3	-1.01442	0.00362	0.000257	-5.19	0.292323	DOWN
CHAC2	-1.01451	0.000691	2.62e-05	-6.72	2.66208	DOWN
PTN	-1.01509	2.97e-07	1.75e-10	-20.8	14.4352	DOWN
LIG4	-1.01514	0.000253	6.26e-06	-7.8	4.14391	DOWN
UBL4A	-1.01548	2.6e-05	2.24e-07	-10.8	7.55919	DOWN
GOLGA8G	-1.01811	0.000604	2.16e-05	-6.86	2.85901	DOWN
HMGXB4	-1.0196	1.98e-05	1.5e-07	-11.2	7.96177	DOWN
SOWAHD	-1.02024	0.0456	0.00786	-3.21	-3.20399	DOWN
ASTN2	-1.02101	0.00294	0.000194	-5.37	0.584078	DOWN
PPP1R10	-1.02302	3.54e-05	3.48e-07	-10.4	7.11101	DOWN
ZNF177	-1.02335	0.00127	6.06e-05	-6.13	1.78971	DOWN
PRKCQ	-1.02427	0.00102	4.48e-05	-6.34	2.10486	DOWN
TMTC3	-1.02433	0.00169	8.94e-05	-5.87	1.38745	DOWN
USP18	-1.02467	0.0102	0.00105	-4.34	-1.16121	DOWN
TCP11L1	-1.02526	0.000195	4.31e-06	-8.1	4.53067	DOWN
CSTF3	-1.02526	0.000195	4.31e-06	-8.1	4.53067	DOWN
GMPS	-1.02584	8.77e-06	4.4e-08	-12.6	9.19544	DOWN
CYB5D2	-1.02589	0.00321	0.000218	-5.29	0.462712	DOWN
GIMAP7	-1.02614	0.000652	2.42e-05	-6.78	2.74478	DOWN
NUDCD3	-1.02652	0.00208	0.00012	-5.68	1.08257	DOWN
RRS1	-1.02866	0.000965	4.1e-05	-6.4	2.19534	DOWN
APOL4	-1.02921	0.0224	0.003	-3.74	-2.23174	DOWN
PAFAH2	-1.02933	0.0112	0.00119	-4.27	-1.28479	DOWN
CPT2	-1.03103	0.000371	1.1e-05	-7.36	3.56338	DOWN
EIF2B4	-1.0338	0.000793	3.17e-05	-6.58	2.46351	DOWN
UBASH3A	-1.03437	0.0416	0.00694	-3.28	-3.07951	DOWN
FANCF	-1.0349	0.00052	1.77e-05	-7.01	3.06996	DOWN
ALKAL2	-1.03524	0.0121	0.00132	-4.21	-1.39335	DOWN
FGD3	-1.03586	0.0142	0.00165	-4.08	-1.61977	DOWN
EEF1AKNMT	-1.03739	0.00625	0.000543	-4.73	-0.479328	DOWN
ZFP3	-1.03765	0.0153	0.00182	-4.03	-1.72039	DOWN
CHRM3	-1.03893	0.022	0.00292	-3.76	-2.20387	DOWN
C2CD2	-1.03941	4.85e-05	5.5e-07	-9.92	6.64511	DOWN
CRYBG2	-1.04096	0.00155	7.91e-05	-5.95	1.51368	DOWN
STK11	-1.04193	0.000714	2.75e-05	-6.68	2.6109	DOWN
SPON2	-1.04207	0.00471	0.000366	-4.97	-0.073342	DOWN
ANLN	-1.04248	0.0105	0.0011	-4.32	-1.20265	DOWN
IKZF3	-1.04329	0.00683	0.000611	-4.66	-0.601715	DOWN
AGL	-1.0433	0.0114	0.00122	-4.26	-1.3111	DOWN
MPHOSPH8	-1.0433	6.7e-05	8.81e-07	-9.48	6.16312	DOWN
JAKMIP1	-1.04361	0.0183	0.00231	-3.89	-1.96443	DOWN
TXNIP	-1.04521	0.00707	0.000637	-4.64	-0.645022	DOWN
CORO6	-1.04535	0.000257	6.41e-06	-7.78	4.11972	DOWN
TBCCD1	-1.04586	7.83e-05	1.12e-06	-9.26	5.92112	DOWN
ALS2	-1.04614	0.000161	3.19e-06	-8.35	4.84211	DOWN
APOL3	-1.04696	0.000127	2.3e-06	-8.63	5.17919	DOWN
SYNRG	-1.04816	4.42e-05	4.88e-07	-10	6.76657	DOWN
GPM6B	-1.04874	4.06e-05	4.37e-07	-10.1	6.88018	DOWN
FAM110A	-1.04927	0.000109	1.81e-06	-8.83	5.4221	DOWN
ZNF224	-1.04954	7.04e-05	9.52e-07	-9.41	6.08422	DOWN
GOLGA8R	-1.05031	0.0254	0.00355	-3.65	-2.40234	DOWN
TMEM106B	-1.05054	0.000189	4.07e-06	-8.15	4.58829	DOWN
COL24A1	-1.05086	0.000411	1.26e-05	-7.26	3.42023	DOWN
THEMIS	-1.05109	0.00161	8.35e-05	-5.92	1.4582	DOWN
ZNF223	-1.05132	0.00022	5.13e-06	-7.96	4.3497	DOWN
AGAP2	-1.05237	0.00322	0.000219	-5.29	0.457822	DOWN
RNF8	-1.05333	0.000147	2.82e-06	-8.45	4.96826	DOWN
GPR137B	-1.05336	0.000661	2.46e-05	-6.76	2.72586	DOWN
ARMC1	-1.05343	2.16e-05	1.71e-07	-11.1	7.83117	DOWN
TNFRSF1A	-1.05407	0.00273	0.000175	-5.44	0.692881	DOWN
TFPI2	-1.05426	0.0428	0.00724	-3.26	-3.12083	DOWN
PLCXD1	-1.05451	0.000718	2.78e-05	-6.68	2.6002	DOWN
NUP42	-1.05472	0.000244	5.96e-06	-7.84	4.19447	DOWN
SCNN1A	-1.05642	6.88e-07	9.47e-10	-17.8	12.9004	DOWN
IDH3A	-1.05762	0.00443	0.000336	-5.02	0.014456	DOWN
TRAV9-1	-1.05883	0.0169	0.00208	-3.95	-1.85991	DOWN
C12orf56	-1.05975	0.00186	0.000102	-5.78	1.2468	DOWN
SACM1L	-1.05996	0.000383	1.15e-05	-7.33	3.51379	DOWN
RAD51D	-1.06127	2.77e-05	2.43e-07	-10.7	7.47471	DOWN
SRFBP1	-1.06178	0.00198	0.000112	-5.72	1.15555	DOWN
ZNF548	-1.06382	0.00743	0.00068	-4.6	-0.712427	DOWN
POGLUT3	-1.06582	0.0195	0.0025	-3.85	-2.04695	DOWN
HCP5	-1.06611	0.00432	0.000324	-5.05	0.054462	DOWN
ZNF626	-1.06623	0.00143	7.13e-05	-6.02	1.62239	DOWN
GJB7	-1.06658	0.00427	0.000319	-5.06	0.06835	DOWN
TBX21	-1.0687	0.00549	0.000454	-4.84	-0.296046	DOWN
TRIM22	-1.06947	7.25e-05	9.94e-07	-9.37	6.04004	DOWN
CD2	-1.06974	9.79e-06	5.3e-08	-12.4	9.0097	DOWN
CBWD6	-1.0711	0.000806	3.24e-05	-6.57	2.43989	DOWN
CASP8	-1.07128	0.000251	6.19e-06	-7.81	4.15543	DOWN
MTERF4	-1.07298	0.0146	0.00171	-4.06	-1.65693	DOWN
ZNF493	-1.07382	0.000432	1.35e-05	-7.21	3.35218	DOWN
NEMP1	-1.07451	0.000798	3.2e-05	-6.58	2.45324	DOWN
SMAD4	-1.07458	0.000112	1.89e-06	-8.8	5.37951	DOWN
PPAT	-1.07525	0.00846	0.000811	-4.5	-0.892949	DOWN
ZFAND2A	-1.07574	0.00193	0.000107	-5.75	1.19611	DOWN
MORN3	-1.07593	0.0228	0.00306	-3.73	-2.25217	DOWN
RFPL1	-1.07596	0.00584	0.000495	-4.79	-0.383967	DOWN
ZNF263	-1.07674	1.59e-06	3.3e-09	-15.9	11.7239	DOWN
ALDH1B1	-1.07681	0.00256	0.00016	-5.49	0.784543	DOWN
SLCO4C1	-1.07741	0.00119	5.58e-05	-6.19	1.87658	DOWN
SLC10A7	-1.07754	9.77e-05	1.54e-06	-8.97	5.58947	DOWN
ABCA9	-1.07831	0.00171	9.15e-05	-5.86	1.36263	DOWN
WDR4	-1.07926	5.6e-05	6.77e-07	-9.72	6.4329	DOWN
CUZD1	-1.07933	0.00163	8.46e-05	-5.91	1.44385	DOWN
SLFN11	-1.08223	3.62e-05	3.61e-07	-10.3	7.07585	DOWN
TMEM184C	-1.08357	6.14e-05	7.66e-07	-9.61	6.30633	DOWN
TRIM17	-1.08359	0.000755	2.96e-05	-6.63	2.53316	DOWN
FCGR3B	-1.08486	0.00165	8.63e-05	-5.89	1.42333	DOWN
BLOC1S4	-1.08516	0.0012	5.59e-05	-6.19	1.87408	DOWN
MYCL	-1.08528	0.00187	0.000103	-5.78	1.23657	DOWN
METTL4	-1.08655	0.000136	2.53e-06	-8.55	5.08115	DOWN
ZNF609	-1.0877	2.82e-05	2.49e-07	-10.7	7.45218	DOWN
ADGRB2	-1.08814	0.00802	0.000754	-4.54	-0.818348	DOWN
WSB1	-1.08818	0.00032	8.83e-06	-7.53	3.78806	DOWN
ZNF346	-1.08909	0.000208	4.73e-06	-8.03	4.43424	DOWN
LMOD3	-1.08988	9.06e-05	1.38e-06	-9.07	5.70002	DOWN
MARVELD3	-1.0921	0.00312	0.00021	-5.32	0.503591	DOWN
NCOA5	-1.09336	5.13e-05	6e-07	-9.84	6.55727	DOWN
GBP3	-1.09362	0.00014	2.64e-06	-8.51	5.03609	DOWN
GCNT4	-1.09382	0.00142	7.05e-05	-6.03	1.63359	DOWN
BOD1	-1.09453	3.37e-05	3.24e-07	-10.4	7.18327	DOWN
PHF14	-1.0958	0.00347	0.000242	-5.23	0.355377	DOWN
DPY19L2P1	-1.09612	0.0114	0.00122	-4.26	-1.30927	DOWN
SNX27	-1.09627	0.000178	3.69e-06	-8.23	4.69006	DOWN
HERC2P3	-1.09668	0.00135	6.55e-05	-6.08	1.70949	DOWN
BAG3	-1.09715	0.00375	0.00027	-5.16	0.243411	DOWN
CYP2R1	-1.09832	5.6e-05	6.78e-07	-9.72	6.43225	DOWN
CMTM1	-1.09891	0.00276	0.000178	-5.42	0.672745	DOWN
TLR3	-1.09894	0.0153	0.0018	-4.03	-1.71164	DOWN
DCUN1D2	-1.09909	0.00224	0.000131	-5.62	0.987006	DOWN
ZBED2	-1.09941	0.00369	0.000264	-5.18	0.266644	DOWN
BACH2	-1.10009	0.0135	0.00154	-4.12	-1.55222	DOWN
UGT2A3	-1.10083	0.0202	0.00261	-3.82	-2.08893	DOWN
B4GALT4	-1.10194	0.000119	2.07e-06	-8.72	5.28501	DOWN
KCTD6	-1.10199	6.23e-05	7.9e-07	-9.58	6.27544	DOWN
COX15	-1.10356	4.81e-07	5.79e-10	-18.7	13.3548	DOWN
ZNF407	-1.10378	0.00584	0.000494	-4.79	-0.383078	DOWN
LILRA4	-1.10423	0.0372	0.00594	-3.36	-2.9228	DOWN
SLC40A1	-1.10445	0.00028	7.29e-06	-7.68	3.9865	DOWN
SIAH3	-1.10469	0.00664	0.000589	-4.68	-0.564314	DOWN
NGRN	-1.10583	0.00224	0.000131	-5.62	0.987654	DOWN
RMI1	-1.10653	0.00157	8.05e-05	-5.94	1.49602	DOWN
TMEM263	-1.10833	0.0116	0.00124	-4.25	-1.33168	DOWN
MTERF2	-1.10833	0.0116	0.00124	-4.25	-1.33168	DOWN
CLIC5	-1.10878	0.000136	2.53e-06	-8.55	5.0804	DOWN
PHLDB2	-1.10886	0.0184	0.00232	-3.89	-1.96819	DOWN
STRN3	-1.1092	0.000106	1.74e-06	-8.87	5.46624	DOWN
GLI3	-1.11004	0.0456	0.00787	-3.21	-3.2055	DOWN
ZNF221	-1.11019	0.0399	0.00655	-3.31	-3.02148	DOWN
NUP43	-1.11042	2.38e-05	1.99e-07	-10.9	7.67957	DOWN
CHM	-1.11081	1.51e-05	1.01e-07	-11.6	8.36001	DOWN
HTR1F	-1.11188	0.00406	0.0003	-5.09	0.131852	DOWN
TTC24	-1.11382	0.0118	0.00129	-4.23	-1.3663	DOWN
C16orf58	-1.11398	9.84e-06	5.37e-08	-12.4	8.99601	DOWN
OCLN	-1.11427	0.0329	0.00503	-3.46	-2.75618	DOWN
LRP6	-1.1143	0.0103	0.00106	-4.34	-1.16932	DOWN
BCL2L14	-1.1143	0.0103	0.00106	-4.34	-1.16932	DOWN
BCL2L1	-1.11497	0.00274	0.000176	-5.43	0.686776	DOWN
FAM47C	-1.11515	0.021	0.00276	-3.79	-2.14577	DOWN
NUFIP1	-1.11755	0.00254	0.000158	-5.5	0.795445	DOWN
IL10RA	-1.11805	0.000509	1.71e-05	-7.03	3.10084	DOWN
MAP3K4	-1.11838	1.51e-05	1.02e-07	-11.6	8.35655	DOWN
USPL1	-1.11937	0.00244	0.000149	-5.54	0.855161	DOWN
ACSS3	-1.11977	0.00531	0.000434	-4.87	-0.250098	DOWN
SFMBT2	-1.12047	0.00189	0.000105	-5.76	1.21981	DOWN
CFAP97D2	-1.12097	0.0418	0.007	-3.27	-3.08836	DOWN
NKTR	-1.12186	0.000578	2.04e-05	-6.9	2.91826	DOWN
FAM170A	-1.12188	5.25e-06	1.94e-08	-13.6	10.0076	DOWN
ZNF566	-1.12219	5.87e-06	2.37e-08	-13.3	9.80948	DOWN
CD1B	-1.1246	0.0066	0.000584	-4.69	-0.555278	DOWN
ZNF619	-1.12625	0.000485	1.59e-05	-7.08	3.17576	DOWN
NFE2L3	-1.12651	0.0111	0.00118	-4.28	-1.27697	DOWN
SLFN12L	-1.12964	0.00547	0.000451	-4.85	-0.289463	DOWN
TMEM165	-1.12999	0.000804	3.23e-05	-6.57	2.44332	DOWN
PTPRO	-1.13035	0.022	0.00291	-3.76	-2.20218	DOWN
NFATC2IP	-1.13226	0.0162	0.00195	-3.99	-1.79224	DOWN
SORBS2	-1.13317	0.0294	0.00433	-3.54	-2.60442	DOWN
IREB2	-1.13323	0.0333	0.00512	-3.45	-2.77235	DOWN
PPP1R14C	-1.13352	0.0115	0.00123	-4.25	-1.32385	DOWN
CARNMT1	-1.13406	9.8e-05	1.55e-06	-8.97	5.58118	DOWN
USP44	-1.13562	6.13e-05	7.62e-07	-9.61	6.31253	DOWN
NAB2	-1.13563	0.00503	0.000402	-4.91	-0.170789	DOWN
VCPIP1	-1.13582	3.36e-06	1.01e-08	-14.4	10.6411	DOWN
FCGR3A	-1.13718	0.00235	0.000142	-5.57	0.908525	DOWN
KLRK1	-1.13795	0.00942	0.000943	-4.41	-1.04905	DOWN
BTBD2	-1.14142	0.00012	2.09e-06	-8.71	5.27468	DOWN
GAN	-1.14173	0.00922	0.000915	-4.42	-1.0176	DOWN
PLEKHA5	-1.1433	0.00531	0.000435	-4.87	-0.251431	DOWN
WTAP	-1.14452	0.000924	3.87e-05	-6.44	2.25698	DOWN
SOD2	-1.14452	0.000924	3.87e-05	-6.44	2.25698	DOWN
FKBPL	-1.14485	0.000507	1.7e-05	-7.03	3.1088	DOWN
FKBP9	-1.14494	0.00196	0.000109	-5.74	1.17743	DOWN
TIAM2	-1.14506	0.00116	5.37e-05	-6.22	1.9166	DOWN
SCARB1	-1.14683	0.000307	8.36e-06	-7.57	3.84505	DOWN
CMTR2	-1.14746	1.83e-05	1.36e-07	-11.3	8.06413	DOWN
USP37	-1.14828	1.83e-05	1.36e-07	-11.3	8.06461	DOWN
BCORP1	-1.15287	0.0017	9.04e-05	-5.86	1.37522	DOWN
RNF145	-1.15387	7.2e-06	3.27e-08	-12.9	9.48861	DOWN
CASP2	-1.15396	0.000285	7.49e-06	-7.66	3.95869	DOWN
MFSD4B	-1.15402	6.18e-05	7.74e-07	-9.6	6.29614	DOWN
PLTP	-1.15455	0.0204	0.00264	-3.82	-2.1029	DOWN
ZNF260	-1.15592	0.0103	0.00106	-4.34	-1.17099	DOWN
ZSCAN2	-1.15702	0.000491	1.63e-05	-7.07	3.15335	DOWN
CAPN12	-1.15787	0.0273	0.0039	-3.6	-2.49924	DOWN
PROC	-1.15827	0.00937	0.000935	-4.41	-1.03957	DOWN
EOMES	-1.15859	0.00433	0.000326	-5.04	0.047433	DOWN
TIPIN	-1.15907	0.00203	0.000116	-5.7	1.11798	DOWN
PWWP3A	-1.16133	0.000158	3.09e-06	-8.38	4.87285	DOWN
RNF34	-1.16399	1.7e-07	6.7e-11	-22.6	15.2733	DOWN
MTR	-1.16527	0.000274	7.05e-06	-7.71	4.02192	DOWN
RBM4B	-1.16614	5.07e-06	1.84e-08	-13.6	10.0594	DOWN
TMEM102	-1.16659	2.37e-06	6.21e-09	-15.1	11.117	DOWN
PLPP6	-1.16833	0.000614	2.21e-05	-6.84	2.83494	DOWN
TTC9C	-1.16992	0.00111	5.01e-05	-6.26	1.9882	DOWN
KRIT1	-1.17021	2.14e-05	1.69e-07	-11.1	7.84438	DOWN
SCML2	-1.17051	0.00559	0.000465	-4.83	-0.319403	DOWN
DHX35	-1.17162	0.00139	6.85e-05	-6.05	1.66395	DOWN
SMPD3	-1.17242	0.0198	0.00255	-3.84	-2.06632	DOWN
PKN1	-1.17469	1.04e-05	5.83e-08	-12.3	8.91392	DOWN
OSBPL5	-1.17685	0.00999	0.00102	-4.36	-1.12841	DOWN
CIB2	-1.18095	0.00329	0.000226	-5.27	0.424213	DOWN
DOCK7	-1.18352	0.000101	1.61e-06	-8.93	5.54202	DOWN
BBS10	-1.18746	0.000896	3.71e-05	-6.47	2.29883	DOWN
MGST2	-1.18817	0.000148	2.84e-06	-8.45	4.95996	DOWN
ZNF658	-1.18927	0.000107	1.78e-06	-8.85	5.44221	DOWN
CDC42EP2	-1.19183	7.01e-05	9.46e-07	-9.41	6.09044	DOWN
TIGD4	-1.19267	0.00531	0.000435	-4.87	-0.251351	DOWN
TMIGD2	-1.1935	0.00829	0.000788	-4.51	-0.863841	DOWN
ZNF550	-1.19563	0.000582	2.06e-05	-6.89	2.90829	DOWN
ZNF549	-1.19563	0.000582	2.06e-05	-6.89	2.90829	DOWN
PGBD2	-1.19629	6.63e-05	8.69e-07	-9.49	6.17711	DOWN
ZNF546	-1.1964	0.000318	8.71e-06	-7.54	3.8022	DOWN
CALHM1	-1.19714	0.000138	2.57e-06	-8.53	5.0625	DOWN
WDR37	-1.19729	5.36e-05	6.39e-07	-9.78	6.49166	DOWN
RGS19	-1.19771	8.18e-06	3.86e-08	-12.7	9.32402	DOWN
DRC1	-1.19988	0.0259	0.00364	-3.64	-2.4279	DOWN
CASP10	-1.20029	4.17e-06	1.43e-08	-14	10.3052	DOWN
POFUT2	-1.20031	0.000614	2.21e-05	-6.84	2.83504	DOWN
ZNF419	-1.20193	2.86e-06	7.97e-09	-14.7	10.8749	DOWN
ATP8B1	-1.20986	6.59e-05	8.6e-07	-9.5	6.18787	DOWN
ZSCAN12	-1.21155	0.00231	0.000138	-5.59	0.93422	DOWN
TTTY10	-1.21271	0.0016	8.27e-05	-5.92	1.46836	DOWN
SRSF1	-1.21492	1.38e-05	8.54e-08	-11.8	8.53161	DOWN
PACSIN1	-1.21572	0.000165	3.3e-06	-8.32	4.80423	DOWN
TMEM99	-1.21621	3.87e-05	4e-07	-10.2	6.96931	DOWN
VWC2L	-1.21739	0.0183	0.0023	-3.89	-1.95937	DOWN
SERPINF1	-1.21806	0.0088	0.000856	-4.46	-0.948764	DOWN
SERTM1	-1.2189	0.0418	0.007	-3.27	-3.08729	DOWN
ADCY7	-1.21971	0.000158	3.11e-06	-8.37	4.86739	DOWN
PLA2G10	-1.22043	2.18e-05	1.75e-07	-11.1	7.8115	DOWN
NPC1	-1.22063	0.000201	4.5e-06	-8.07	4.48632	DOWN
C1orf220	-1.22286	0.00896	0.000879	-4.45	-0.976362	DOWN
KIF1BP	-1.2251	9.4e-05	1.45e-06	-9.03	5.65309	DOWN
SDK2	-1.22656	0.0185	0.00233	-3.89	-1.9741	DOWN
LRIG2	-1.22669	4.74e-05	5.33e-07	-9.95	6.67685	DOWN
MPZL3	-1.22766	8.24e-05	1.21e-06	-9.19	5.8413	DOWN
FAM81A	-1.23108	0.000788	3.14e-05	-6.59	2.47214	DOWN
GIMAP8	-1.23275	0.00541	0.000445	-4.85	-0.275572	DOWN
FLVCR1-DT	-1.23294	0.0242	0.00333	-3.69	-2.33885	DOWN
CARD16	-1.23385	0.0263	0.00372	-3.62	-2.45125	DOWN
MAMDC2	-1.23762	0.000101	1.63e-06	-8.92	5.5316	DOWN
P2RY14	-1.23823	0.000223	5.25e-06	-7.94	4.32693	DOWN
MED12L	-1.23823	0.000223	5.25e-06	-7.94	4.32693	DOWN
ZNF227	-1.239	1.21e-05	7.17e-08	-12	8.70739	DOWN
CCR2	-1.24261	0.035	0.00547	-3.41	-2.83903	DOWN
CRISPLD1	-1.24472	0.0218	0.00289	-3.76	-2.19543	DOWN
ZKSCAN3	-1.24726	0.0236	0.00321	-3.71	-2.29944	DOWN
RPS6KA4	-1.24746	2.92e-05	2.62e-07	-10.6	7.40042	DOWN
ARRDC5	-1.25076	1.17e-06	2.11e-09	-16.6	12.1477	DOWN
TOM1L1	-1.25242	0.000698	2.66e-05	-6.71	2.64583	DOWN
SLC9A6	-1.2527	5.76e-06	2.26e-08	-13.4	9.85689	DOWN
CCR9	-1.25435	0.000296	7.87e-06	-7.62	3.90731	DOWN
SLC6A20	-1.25578	0.000956	4.05e-05	-6.41	2.2083	DOWN
PXMP4	-1.25693	1.67e-07	6.28e-11	-22.7	15.3287	DOWN
HLA-DQB1	-1.257	0.0155	0.00183	-4.02	-1.73055	DOWN
ZNF250	-1.2576	0.000119	2.06e-06	-8.72	5.2897	DOWN
PTPN22	-1.26069	0.000832	3.37e-05	-6.54	2.39892	DOWN
ZGRF1	-1.2627	0.000174	3.59e-06	-8.25	4.71938	DOWN
ZNF625	-1.26406	6.39e-06	2.81e-08	-13.1	9.64108	DOWN
RANBP17	-1.28534	2.44e-06	6.6e-09	-15	11.058	DOWN
SLC20A1	-1.28594	0.000205	4.65e-06	-8.04	4.45216	DOWN
ZFP2	-1.28596	1.41e-05	9e-08	-11.8	8.4787	DOWN
DCUN1D3	-1.28596	1.41e-05	9e-08	-11.8	8.4787	DOWN
STAT1	-1.28815	0.00207	0.000119	-5.68	1.09125	DOWN
ZNF442	-1.29241	6.42e-06	2.84e-08	-13.1	9.62937	DOWN
IGIP	-1.29512	0.000268	6.79e-06	-7.74	4.06063	DOWN
SCT	-1.29599	0.00792	0.000742	-4.55	-0.80131	DOWN
TP53RK	-1.29634	0.00102	4.43e-05	-6.35	2.11518	DOWN
MPV17L	-1.30131	0.00168	8.91e-05	-5.87	1.39102	DOWN
KNOP1	-1.30362	0.000185	3.92e-06	-8.18	4.62813	DOWN
DKK2	-1.30398	0.00299	0.000198	-5.36	0.561971	DOWN
GOLGA8Q	-1.30415	0.00585	0.000495	-4.79	-0.384525	DOWN
GOLGA8O	-1.30415	0.00585	0.000495	-4.79	-0.384525	DOWN
PIK3R3	-1.3044	0.00676	0.000602	-4.67	-0.586076	DOWN
BBS12	-1.3055	0.000617	2.23e-05	-6.83	2.82695	DOWN
OLFML2B	-1.30586	0.0344	0.00534	-3.42	-2.81646	DOWN
HKDC1	-1.30635	0.0085	0.000816	-4.49	-0.899915	DOWN
CTHRC1	-1.30706	4.95e-05	5.66e-07	-9.89	6.61661	DOWN
DENND2D	-1.31409	0.00012	2.1e-06	-8.71	5.27268	DOWN
CCDC142	-1.31423	3.62e-05	3.61e-07	-10.3	7.07357	DOWN
ZNF30	-1.3165	0.00042	1.3e-05	-7.24	3.3895	DOWN
TPTE2	-1.31753	0.000301	8.09e-06	-7.6	3.87853	DOWN
CHRNA10	-1.31806	0.000615	2.22e-05	-6.84	2.83138	DOWN
ZNF691	-1.31912	2.86e-06	8.02e-09	-14.7	10.8687	DOWN
GOLPH3L	-1.31958	9.23e-06	4.69e-08	-12.5	9.1316	DOWN
HNRNPU	-1.32292	0.000106	1.75e-06	-8.86	5.4569	DOWN
C10orf82	-1.32807	0.00396	0.00029	-5.12	0.168979	DOWN
ZBTB4	-1.32822	9.47e-06	4.96e-08	-12.4	9.07434	DOWN
SLC35G6	-1.32822	9.47e-06	4.96e-08	-12.4	9.07434	DOWN
RTP4	-1.33008	0.00281	0.000183	-5.41	0.64486	DOWN
ZC3H14	-1.33519	0.00202	0.000114	-5.71	1.13169	DOWN
EML5	-1.33519	0.00202	0.000114	-5.71	1.13169	DOWN
TG	-1.33669	5.31e-07	6.78e-10	-18.4	13.2095	DOWN
SLA	-1.33669	5.31e-07	6.78e-10	-18.4	13.2095	DOWN
PLEKHF1	-1.33868	0.00173	9.28e-05	-5.85	1.34801	DOWN
MFAP1	-1.33872	6.23e-05	7.84e-07	-9.58	6.28236	DOWN
ZNF613	-1.33891	0.00197	0.00011	-5.73	1.16991	DOWN
IFIT3	-1.34752	0.0455	0.00784	-3.21	-3.20109	DOWN
C20orf194	-1.34801	9.46e-06	4.94e-08	-12.4	9.07836	DOWN
ANKRD29	-1.34822	0.00729	0.000665	-4.61	-0.689482	DOWN
CHD9	-1.3523	6.24e-05	7.94e-07	-9.57	6.26998	DOWN
CAPN8	-1.35522	0.0303	0.00452	-3.52	-2.64637	DOWN
CCL8	-1.35576	0.00232	0.000139	-5.58	0.930328	DOWN
ZNF670	-1.35722	0.00135	6.58e-05	-6.08	1.7047	DOWN
CLEC1A	-1.35907	0.000465	1.5e-05	-7.13	3.24232	DOWN
TMEM223	-1.3597	0.000172	3.53e-06	-8.27	4.73541	DOWN
TAF6L	-1.3597	0.000172	3.53e-06	-8.27	4.73541	DOWN
TMIGD3	-1.36258	0.0155	0.00185	-4.02	-1.73879	DOWN
ADORA3	-1.36258	0.0155	0.00185	-4.02	-1.73879	DOWN
TXK	-1.36798	0.000625	2.28e-05	-6.82	2.80482	DOWN
TEC	-1.3741	0.00028	7.27e-06	-7.68	3.98988	DOWN
TAF7L	-1.37541	0.00704	0.000635	-4.64	-0.641234	DOWN
SCYL3	-1.37601	6.25e-06	2.62e-08	-13.2	9.70866	DOWN
KBTBD6	-1.37876	3.2e-07	2.31e-10	-20.2	14.1867	DOWN
LRRIQ1	-1.38221	0.00548	0.000452	-4.84	-0.291713	DOWN
NHLRC2	-1.38669	3.2e-07	2.4e-10	-20.2	14.1544	DOWN
EHHADH	-1.38844	3.57e-05	3.53e-07	-10.3	7.096	DOWN
MANSC1	-1.39709	0.0487	0.0086	-3.16	-3.2934	DOWN
TUBG2	-1.40379	0.00283	0.000184	-5.4	0.638376	DOWN
ELOVL6	-1.40542	0.00133	6.43e-05	-6.09	1.72876	DOWN
GIMAP6	-1.40543	0.000119	2.08e-06	-8.71	5.28291	DOWN
STRIP2	-1.4091	0.000374	1.11e-05	-7.35	3.55086	DOWN
KRTAP19-2	-1.41889	0.000135	2.49e-06	-8.56	5.09406	DOWN
LMLN	-1.42184	0.00208	0.00012	-5.68	1.08479	DOWN
LDOC1	-1.4227	0.000178	3.73e-06	-8.22	4.6792	DOWN
PLAG1	-1.42375	3.4e-06	1.03e-08	-14.4	10.6211	DOWN
SLC26A2	-1.42499	3.67e-06	1.19e-08	-14.2	10.4847	DOWN
ASH2L	-1.42543	2.43e-06	6.44e-09	-15	11.0813	DOWN
PDK4	-1.42571	0.0132	0.00149	-4.14	-1.51541	DOWN
EPHX4	-1.42826	0.0101	0.00104	-4.35	-1.14735	DOWN
RNASEL	-1.43265	7.38e-06	3.42e-08	-12.9	9.44457	DOWN
FAM200A	-1.43352	2.86e-06	8.02e-09	-14.7	10.869	DOWN
ZNF649	-1.43367	0.00157	8.07e-05	-5.94	1.49365	DOWN
C2orf81	-1.43541	0.00697	0.000627	-4.65	-0.629331	DOWN
PKIB	-1.44433	8.54e-07	1.37e-09	-17.3	12.5552	DOWN
ZNF763	-1.44503	0.000147	2.81e-06	-8.46	4.9726	DOWN
ZFP90	-1.44684	0.000122	2.16e-06	-8.68	5.24104	DOWN
KHDC4	-1.45135	8.47e-06	4.07e-08	-12.7	9.27158	DOWN
LYNX1	-1.46746	0.0016	8.26e-05	-5.92	1.46853	DOWN
CD40LG	-1.46836	0.00216	0.000126	-5.65	1.03146	DOWN
DNAAF3	-1.48422	0.000405	1.23e-05	-7.28	3.44234	DOWN
IL7R	-1.48462	1.26e-06	2.37e-09	-16.4	12.0412	DOWN
ZNF786	-1.48656	5.97e-06	2.45e-08	-13.3	9.77501	DOWN
GPM6A	-1.49112	0.0164	0.00199	-3.98	-1.81367	DOWN
TRIM49D2	-1.49166	0.00873	0.000846	-4.47	-0.937116	DOWN
TRIM49D1	-1.49166	0.00873	0.000846	-4.47	-0.937116	DOWN
LHX2	-1.49304	0.00754	0.000693	-4.59	-0.731501	DOWN
PDZK1P1	-1.49726	0.00156	7.95e-05	-5.95	1.50888	DOWN
PDZK1	-1.49726	0.00156	7.95e-05	-5.95	1.50888	DOWN
MUC20	-1.5002	6.21e-06	2.59e-08	-13.2	9.71857	DOWN
MSH2	-1.5002	6.21e-06	2.59e-08	-13.2	9.71857	DOWN
ZNF20	-1.50532	0.000194	4.26e-06	-8.11	4.5429	DOWN
CCDC88A	-1.50688	0.000562	1.96e-05	-6.93	2.96202	DOWN
TRIM61	-1.5095	0.000653	2.42e-05	-6.78	2.7436	DOWN
EVC2	-1.5095	0.000653	2.42e-05	-6.78	2.7436	DOWN
ZNF595	-1.51087	0.00551	0.000456	-4.84	-0.301097	DOWN
DCAF12	-1.51176	9.3e-05	1.43e-06	-9.04	5.66613	DOWN
PTPRK	-1.51207	0.00123	5.82e-05	-6.16	1.83211	DOWN
CCR7	-1.51235	0.000395	1.2e-05	-7.3	3.4745	DOWN
EDDM3B	-1.52305	0.00062	2.26e-05	-6.83	2.81595	DOWN
GOLGA8K	-1.52451	0.00122	5.74e-05	-6.17	1.84667	DOWN
GOLGA8J	-1.52451	0.00122	5.74e-05	-6.17	1.84667	DOWN
GNRHR	-1.52451	0.00122	5.74e-05	-6.17	1.84667	DOWN
GIMAP5	-1.52451	0.00122	5.74e-05	-6.17	1.84667	DOWN
GIMAP4	-1.52451	0.00122	5.74e-05	-6.17	1.84667	DOWN
PBX3	-1.52999	3.13e-06	9.14e-09	-14.5	10.7418	DOWN
FMO5	-1.53168	0.000292	7.76e-06	-7.63	3.92244	DOWN
FKTN	-1.53168	0.000292	7.76e-06	-7.63	3.92244	DOWN
MFSD2B	-1.53234	4.15e-08	2.72e-12	-30	17.8479	DOWN
CTDSPL2	-1.53623	0.0133	0.0015	-4.14	-1.52437	DOWN
FYCO1	-1.53827	0.00023	5.52e-06	-7.9	4.27437	DOWN
PRMT7	-1.54004	0.0106	0.00111	-4.31	-1.2122	DOWN
FAM53B	-1.55066	2.16e-06	5.38e-09	-15.3	11.2545	DOWN
PAX8	-1.55076	0.0455	0.00786	-3.21	-3.20323	DOWN
PAQR8	-1.55076	0.0455	0.00786	-3.21	-3.20323	DOWN
PLG	-1.55114	0.00116	5.31e-05	-6.22	1.92707	DOWN
INKA2	-1.55125	0.00278	0.00018	-5.42	0.662678	DOWN
ZMAT3	-1.55287	0.000185	3.92e-06	-8.18	4.62802	DOWN
LUM	-1.55422	2.48e-05	2.1e-07	-10.9	7.62582	DOWN
ZFP69	-1.55463	3.55e-05	3.5e-07	-10.4	7.10482	DOWN
EMC3	-1.55938	0.00436	0.000329	-5.04	0.038125	DOWN
ZMYND8	-1.56167	9.86e-06	5.39e-08	-12.3	8.99142	DOWN
MMS22L	-1.5653	4.47e-05	4.98e-07	-10	6.74741	DOWN
UHRF1	-1.56548	7.28e-07	1.03e-09	-17.7	12.8259	DOWN
ZNF91	-1.56791	1.86e-06	4.35e-09	-15.6	11.4602	DOWN
NOG	-1.56889	0.00348	0.000244	-5.22	0.347469	DOWN
MFSD4A	-1.56889	0.00348	0.000244	-5.22	0.347469	DOWN
ANKRD20A1	-1.57136	3.36e-06	1e-08	-14.4	10.6533	DOWN
C17orf80	-1.57628	0.0019	0.000105	-5.76	1.21653	DOWN
ADAMTS1	-1.57628	0.0019	0.000105	-5.76	1.21653	DOWN
ADAM10	-1.57628	0.0019	0.000105	-5.76	1.21653	DOWN
RARRES1	-1.57762	0.000327	9.08e-06	-7.51	3.75881	DOWN
CLEC4F	-1.58191	0.0214	0.00281	-3.78	-2.16716	DOWN
ANKRD18B	-1.58191	0.0214	0.00281	-3.78	-2.16716	DOWN
ZNF175	-1.58281	7.2e-06	3.27e-08	-12.9	9.48843	DOWN
FAM218A	-1.58522	0.0135	0.00154	-4.12	-1.55113	DOWN
FAM217A	-1.58522	0.0135	0.00154	-4.12	-1.55113	DOWN
TRIM49	-1.58706	0.0491	0.00869	-3.15	-3.30412	DOWN
CD274	-1.59881	0.00231	0.000138	-5.59	0.939459	DOWN
TMEM62	-1.6129	0.00246	0.000151	-5.53	0.844647	DOWN
ELP4	-1.61449	0.00496	0.000393	-4.93	-0.14763	DOWN
TNFSF10	-1.61623	0.000469	1.52e-05	-7.12	3.22643	DOWN
ELK4	-1.62018	0.000112	1.89e-06	-8.8	5.37985	DOWN
PRKAR1A	-1.62136	0.000259	6.5e-06	-7.77	4.1053	DOWN
PIP5K1B	-1.62363	8.63e-05	1.29e-06	-9.13	5.76982	DOWN
SLC33A1	-1.62671	3.53e-07	3.5e-10	-19.5	13.8136	DOWN
TAB1	-1.63095	7.2e-06	3.27e-08	-12.9	9.48993	DOWN
CMSS1	-1.63148	0.001	4.33e-05	-6.36	2.13863	DOWN
S100B	-1.63434	0.000912	3.8e-05	-6.45	2.27421	DOWN
DHRS9	-1.63569	7.36e-05	1.02e-06	-9.34	6.015	DOWN
DHDDS	-1.63569	7.36e-05	1.02e-06	-9.34	6.015	DOWN
DCLRE1C	-1.63569	7.36e-05	1.02e-06	-9.34	6.015	DOWN
C14orf93	-1.6392	0.000205	4.65e-06	-8.04	4.45199	DOWN
GIMAP1	-1.64041	4.83e-05	5.47e-07	-9.92	6.65134	DOWN
CCDC68	-1.64582	1.71e-06	3.73e-09	-15.8	11.6076	DOWN
SLF2	-1.64599	0.000163	3.24e-06	-8.34	4.82389	DOWN
ZNF132	-1.646	3.17e-05	2.98e-07	-10.5	7.27023	DOWN
ZNF702P	-1.64826	0.0358	0.00563	-3.39	-2.86929	DOWN
LHFPL2	-1.64861	0.014	0.00161	-4.1	-1.59468	DOWN
FBXO36	-1.64883	0.00172	9.23e-05	-5.85	1.35367	DOWN
VIT	-1.65598	0.000197	4.36e-06	-8.09	4.51692	DOWN
PDE4DIP	-1.65639	0.000177	3.66e-06	-8.24	4.69842	DOWN
FHAD1	-1.65639	0.000177	3.66e-06	-8.24	4.69842	DOWN
ADGRB3	-1.66368	0.00369	0.000264	-5.17	0.264652	DOWN
ZNF19	-1.6648	0.000171	3.48e-06	-8.28	4.75133	DOWN
RAP1B	-1.66744	0.00339	0.000235	-5.25	0.385261	DOWN
UPP2	-1.67223	9.07e-07	1.5e-09	-17.1	12.4709	DOWN
C9orf40	-1.6779	1.78e-06	4.01e-09	-15.7	11.5377	DOWN
PBRM1	-1.6787	0.00231	0.000137	-5.59	0.941786	DOWN
ZNF559	-1.68004	3.62e-05	3.6e-07	-10.3	7.07677	DOWN
LCT	-1.68389	1.35e-05	8.2e-08	-11.9	8.57225	DOWN
CERS4	-1.68485	0.00282	0.000183	-5.41	0.643638	DOWN
AZIN1	-1.6852	2.71e-06	7.45e-09	-14.8	10.9404	DOWN
SCRG1	-1.68587	6.59e-05	8.58e-07	-9.5	6.19048	DOWN
HACE1	-1.68597	4.9e-06	1.76e-08	-13.7	10.0986	DOWN
GRAMD2B	-1.68597	4.9e-06	1.76e-08	-13.7	10.0986	DOWN
WDCP	-1.69558	2.19e-06	5.61e-09	-15.2	11.2156	DOWN
MEGF11	-1.69558	2.19e-06	5.61e-09	-15.2	11.2156	DOWN
TMEM154	-1.69983	0.00199	0.000112	-5.72	1.15157	DOWN
SRD5A1	-1.70044	0.000327	9.08e-06	-7.51	3.75938	DOWN
CDC73	-1.70826	0.00291	0.000191	-5.38	0.59807	DOWN
BCAS3	-1.70897	1.51e-05	1.02e-07	-11.6	8.35411	DOWN
GOLGA8N	-1.71283	0.0065	0.000572	-4.7	-0.534448	DOWN
FHIT	-1.71357	0.000327	9.09e-06	-7.51	3.7584	DOWN
HYDIN	-1.71568	4.99e-05	5.74e-07	-9.88	6.60169	DOWN
TRIM66	-1.71668	8.24e-05	1.21e-06	-9.19	5.83974	DOWN
PCED1B	-1.72211	0.000106	1.74e-06	-8.87	5.46625	DOWN
PCDH8	-1.72211	0.000106	1.74e-06	-8.87	5.46625	DOWN
ZNF322	-1.72933	1.58e-06	3.27e-09	-16	11.7327	DOWN
TLDC2	-1.73067	0.000769	3.04e-05	-6.61	2.50636	DOWN
C1orf109	-1.73128	0.00246	0.000151	-5.53	0.843928	DOWN
KIAA0825	-1.73687	3.92e-06	1.32e-08	-14.1	10.3857	DOWN
MCC	-1.7372	1.41e-05	8.94e-08	-11.8	8.48588	DOWN
CCDC121	-1.74264	0.000355	1.03e-05	-7.41	3.62998	DOWN
THOC3	-1.75002	0.00022	5.16e-06	-7.96	4.3441	DOWN
TTLL3	-1.75543	3.86e-06	1.29e-08	-14.1	10.4045	DOWN
STK38	-1.75859	5.33e-06	1.98e-08	-13.5	9.98491	DOWN
HNRNPH1	-1.75866	0.000259	6.52e-06	-7.77	4.10144	DOWN
SCO1	-1.76898	0.000101	1.63e-06	-8.93	5.53393	DOWN
TRDV2	-1.77326	0.0218	0.00288	-3.77	-2.19167	DOWN
LAIR2	-1.77402	9.83e-06	5.35e-08	-12.4	9.00023	DOWN
SLC25A21	-1.77741	1.67e-07	6.11e-11	-22.8	15.3513	DOWN
TNFSF11	-1.78347	1.36e-07	3.33e-11	-24	15.8646	DOWN
CXCR1	-1.78564	3.53e-07	3.51e-10	-19.5	13.811	DOWN
BICRAL	-1.79619	0.00141	6.95e-05	-6.04	1.64862	DOWN
TXNRD3	-1.80186	0.000159	3.13e-06	-8.37	4.86141	DOWN
GPR20	-1.80891	1.78e-06	4.09e-09	-15.6	11.5198	DOWN
LAX1	-1.81254	5.19e-07	6.55e-10	-18.4	13.2413	DOWN
ABHD6	-1.81254	5.19e-07	6.55e-10	-18.4	13.2413	DOWN
DIPK1A	-1.81877	0.000233	5.6e-06	-7.89	4.25918	DOWN
LINC00862	-1.82524	0.0168	0.00206	-3.96	-1.84876	DOWN
ZNF287	-1.82869	0.000112	1.9e-06	-8.79	5.37436	DOWN
ZNF547	-1.85867	0.000943	3.97e-05	-6.42	2.2287	DOWN
CPPED1	-1.8603	0.000706	2.7e-05	-6.7	2.62895	DOWN
SYCP2L	-1.86174	0.0121	0.00133	-4.21	-1.40117	DOWN
PTGDS	-1.86548	0.00255	0.000158	-5.5	0.793477	DOWN
KBTBD3	-1.89456	0.000679	2.55e-05	-6.74	2.68828	DOWN
SMUG1	-1.90243	0.000666	2.48e-05	-6.76	2.71621	DOWN
CBY1	-1.91107	0.0012	5.59e-05	-6.19	1.87404	DOWN
SPTSSB	-1.91385	0.00456	0.000349	-5	-0.025181	DOWN
LRIT3	-1.92203	5.96e-05	7.29e-07	-9.65	6.35687	DOWN
MACF1	-1.93263	7.46e-05	1.05e-06	-9.32	5.98745	DOWN
TNFSF14	-1.93761	0.000336	9.46e-06	-7.48	3.71687	DOWN
ZNF683	-1.97325	0.0094	0.000939	-4.41	-1.04405	DOWN
NARS2	-1.97762	0.000189	4.1e-06	-8.14	4.58257	DOWN
MCF2L	-2.01152	3.62e-07	3.73e-10	-19.4	13.7554	DOWN
GPNMB	-2.01422	0.000373	1.11e-05	-7.36	3.55247	DOWN
CX3CR1	-2.03113	0.00848	0.000814	-4.49	-0.896923	DOWN
ANXA9	-2.03113	0.00848	0.000814	-4.49	-0.896923	DOWN
CD48	-2.0356	3.53e-07	3.49e-10	-19.5	13.817	DOWN
RALBP1	-2.03738	2e-07	9.18e-11	-22	15.0013	DOWN
OVCH1	-2.03818	0.022	0.00291	-3.76	-2.20227	DOWN
NR6A1	-2.03818	0.022	0.00291	-3.76	-2.20227	DOWN
GOLGA8T	-2.04952	0.00011	1.85e-06	-8.81	5.40084	DOWN
FAM20A	-2.06619	3.76e-05	3.81e-07	-10.3	7.02074	DOWN
FAM43A	-2.07355	2.06e-07	9.79e-11	-21.9	14.9453	DOWN
ERAP2	-2.07576	6.45e-08	1.13e-11	-26.4	16.7462	DOWN
ZNF582	-2.08567	1.82e-05	1.35e-07	-11.3	8.07347	DOWN
ZNF542P	-2.08567	1.82e-05	1.35e-07	-11.3	8.07347	DOWN
FBXO48	-2.0973	1.06e-05	6.02e-08	-12.2	8.8819	DOWN
ZBED5	-2.10264	6.55e-06	2.92e-08	-13.1	9.60155	DOWN
BICDL1	-2.10712	0.000111	1.87e-06	-8.81	5.39238	DOWN
PIK3AP1	-2.11545	0.00348	0.000244	-5.22	0.347182	DOWN
B3GALT2	-2.12047	1.38e-07	3.62e-11	-23.9	15.7957	DOWN
PLS3	-2.12693	7.26e-06	3.34e-08	-12.9	9.46968	DOWN
KRT72	-2.17455	5.25e-05	6.2e-07	-9.8	6.5226	DOWN
RNF17	-2.19019	4.2e-06	1.45e-08	-13.9	10.2894	DOWN
ID3	-2.23141	0.000195	4.3e-06	-8.1	4.53162	DOWN
CXCR6	-2.23826	1.16e-08	3.81e-13	-35.6	19.2281	DOWN
TMOD2	-2.25333	3.2e-07	2.48e-10	-20.1	14.1245	DOWN
SMIM4	-2.2613	1.2e-06	2.24e-09	-16.5	12.0935	DOWN
FADD	-2.2613	1.2e-06	2.24e-09	-16.5	12.0935	DOWN
CROCC	-2.29476	0.000709	2.72e-05	-6.69	2.62298	DOWN
PI4K2B	-2.29675	3.9e-05	4.06e-07	-10.2	6.95481	DOWN
FILIP1L	-2.33937	4.22e-07	4.84e-10	-19	13.5188	DOWN
PCDH12	-2.35517	3.93e-07	4.31e-10	-19.1	13.6243	DOWN
ZNF836	-2.37371	0.0165	0.00201	-3.97	-1.82546	DOWN
SLC47A1	-2.38819	1.51e-06	3.06e-09	-16.1	11.7957	DOWN
SLC35A3	-2.40605	1.09e-05	6.19e-08	-12.2	8.85368	DOWN
MYRFL	-2.47519	4.95e-05	5.66e-07	-9.89	6.61624	DOWN
ANKRD20A4	-2.47519	4.95e-05	5.66e-07	-9.89	6.61624	DOWN
LRRFIP2	-2.56781	8.6e-05	1.28e-06	-9.14	5.78078	DOWN
RHOT1	-2.58382	0.00437	0.00033	-5.04	0.034805	DOWN
RSAD2	-2.61745	0.00679	0.000606	-4.67	-0.592619	DOWN
TAS2R4	-2.72459	3.79e-07	4.05e-10	-19.3	13.6825	DOWN
SSBP1	-2.72459	3.79e-07	4.05e-10	-19.3	13.6825	DOWN
WWC2	-2.85118	0.0178	0.00222	-3.91	-1.9263	DOWN
UGT2B17	-2.87355	0.00211	0.000122	-5.67	1.06271	DOWN
CCND3	-2.87439	7.87e-07	1.23e-09	-17.4	12.6602	DOWN
