# Supplementary material for: Key Genes Associated with Pyroptosis in Gout and Construction of a miRNA-mRNA Regulatory Network
Source: Cells. 2022 Oct 17;11(20):3269. doi: 10.3390/cells11203269 (PMC9600917; doi:10.3390/cells11203269)
Supplement: Supplementary file 1 [file cells-11-03269-s001.zip › Supplementary table/Supplementary Table S2 .csv]

Gene Symbol	Description	GeneCards Link
GSDMD	Gasdermin D	https://www.genecards.org/cgi-bin/carddisp.pl?gene=GSDMD
GSDME	Gasdermin E	https://www.genecards.org/cgi-bin/carddisp.pl?gene=GSDME
NLRP3	NLR Family Pyrin Domain Containing 3	https://www.genecards.org/cgi-bin/carddisp.pl?gene=NLRP3
CASP1	Caspase 1	https://www.genecards.org/cgi-bin/carddisp.pl?gene=CASP1
GSDMB	Gasdermin B	https://www.genecards.org/cgi-bin/carddisp.pl?gene=GSDMB
CASP4	Caspase 4	https://www.genecards.org/cgi-bin/carddisp.pl?gene=CASP4
GSDMC	Gasdermin C	https://www.genecards.org/cgi-bin/carddisp.pl?gene=GSDMC
NLRP1	NLR Family Pyrin Domain Containing 1	https://www.genecards.org/cgi-bin/carddisp.pl?gene=NLRP1
GSDMA	Gasdermin A	https://www.genecards.org/cgi-bin/carddisp.pl?gene=GSDMA
GZMB	Granzyme B	https://www.genecards.org/cgi-bin/carddisp.pl?gene=GZMB
CARD8	Caspase Recruitment Domain Family Member 8	https://www.genecards.org/cgi-bin/carddisp.pl?gene=CARD8
GZMA	Granzyme A	https://www.genecards.org/cgi-bin/carddisp.pl?gene=GZMA
IL1B	Interleukin 1 Beta	https://www.genecards.org/cgi-bin/carddisp.pl?gene=IL1B
DPP9	Dipeptidyl Peptidase 9	https://www.genecards.org/cgi-bin/carddisp.pl?gene=DPP9
DPP8	Dipeptidyl Peptidase 8	https://www.genecards.org/cgi-bin/carddisp.pl?gene=DPP8
CASP8	Caspase 8	https://www.genecards.org/cgi-bin/carddisp.pl?gene=CASP8
NLRC4	NLR Family CARD Domain Containing 4	https://www.genecards.org/cgi-bin/carddisp.pl?gene=NLRC4
AIM2	Absent In Melanoma 2	https://www.genecards.org/cgi-bin/carddisp.pl?gene=AIM2
CASP5	Caspase 5	https://www.genecards.org/cgi-bin/carddisp.pl?gene=CASP5
ZBP1	Z-DNA Binding Protein 1	https://www.genecards.org/cgi-bin/carddisp.pl?gene=ZBP1
PYCARD	PYD And CARD Domain Containing	https://www.genecards.org/cgi-bin/carddisp.pl?gene=PYCARD
NAIP	NLR Family Apoptosis Inhibitory Protein	https://www.genecards.org/cgi-bin/carddisp.pl?gene=NAIP
CASP6	Caspase 6	https://www.genecards.org/cgi-bin/carddisp.pl?gene=CASP6
DHX9	DExH-Box Helicase 9	https://www.genecards.org/cgi-bin/carddisp.pl?gene=DHX9
NLRP9	NLR Family Pyrin Domain Containing 9	https://www.genecards.org/cgi-bin/carddisp.pl?gene=NLRP9
CASP3	Caspase 3	https://www.genecards.org/cgi-bin/carddisp.pl?gene=CASP3
APIP	APAF1 Interacting Protein	https://www.genecards.org/cgi-bin/carddisp.pl?gene=APIP
IL18	Interleukin 18	https://www.genecards.org/cgi-bin/carddisp.pl?gene=IL18
HMGB1	High Mobility Group Box 1	https://www.genecards.org/cgi-bin/carddisp.pl?gene=HMGB1
MALAT1	Metastasis Associated Lung Adenocarcinoma Transcript 1	https://www.genecards.org/cgi-bin/carddisp.pl?gene=MALAT1
STAT3	Signal Transducer And Activator Of Transcription 3	https://www.genecards.org/cgi-bin/carddisp.pl?gene=STAT3
KCNQ1OT1	KCNQ1 Opposite Strand/Antisense Transcript 1	https://www.genecards.org/cgi-bin/carddisp.pl?gene=KCNQ1OT1
TREM2	Triggering Receptor Expressed On Myeloid Cells 2	https://www.genecards.org/cgi-bin/carddisp.pl?gene=TREM2
MIR223	MicroRNA 223	https://www.genecards.org/cgi-bin/carddisp.pl?gene=MIR223
FOXO3	Forkhead Box O3	https://www.genecards.org/cgi-bin/carddisp.pl?gene=FOXO3
MIR30C1	MicroRNA 30c-1	https://www.genecards.org/cgi-bin/carddisp.pl?gene=MIR30C1
NEK7	NIMA Related Kinase 7	https://www.genecards.org/cgi-bin/carddisp.pl?gene=NEK7
TXNIP	Thioredoxin Interacting Protein	https://www.genecards.org/cgi-bin/carddisp.pl?gene=TXNIP
DDX3X	DEAD-Box Helicase 3 X-Linked	https://www.genecards.org/cgi-bin/carddisp.pl?gene=DDX3X
MIR22	MicroRNA 22	https://www.genecards.org/cgi-bin/carddisp.pl?gene=MIR22
MIR125A	MicroRNA 125a	https://www.genecards.org/cgi-bin/carddisp.pl?gene=MIR125A
SIRT1	Sirtuin 1	https://www.genecards.org/cgi-bin/carddisp.pl?gene=SIRT1
GBP1	Guanylate Binding Protein 1	https://www.genecards.org/cgi-bin/carddisp.pl?gene=GBP1
MEG3	Maternally Expressed 3	https://www.genecards.org/cgi-bin/carddisp.pl?gene=MEG3
GJA1	Gap Junction Protein Alpha 1	https://www.genecards.org/cgi-bin/carddisp.pl?gene=GJA1
UBR2	Ubiquitin Protein Ligase E3 Component N-Recognin 2	https://www.genecards.org/cgi-bin/carddisp.pl?gene=UBR2
CPTP	Ceramide-1-Phosphate Transfer Protein	https://www.genecards.org/cgi-bin/carddisp.pl?gene=CPTP
PRDM1	PR/SET Domain 1	https://www.genecards.org/cgi-bin/carddisp.pl?gene=PRDM1
MIR214	MicroRNA 214	https://www.genecards.org/cgi-bin/carddisp.pl?gene=MIR214
GAS5	Growth Arrest Specific 5	https://www.genecards.org/cgi-bin/carddisp.pl?gene=GAS5
TP53	Tumor Protein P53	https://www.genecards.org/cgi-bin/carddisp.pl?gene=TP53
VDR	Vitamin D Receptor	https://www.genecards.org/cgi-bin/carddisp.pl?gene=VDR
PCSK9	Proprotein Convertase Subtilisin/Kexin Type 9	https://www.genecards.org/cgi-bin/carddisp.pl?gene=PCSK9
BRD4	Bromodomain Containing 4	https://www.genecards.org/cgi-bin/carddisp.pl?gene=BRD4
AGER	Advanced Glycosylation End-Product Specific Receptor	https://www.genecards.org/cgi-bin/carddisp.pl?gene=AGER
IKBKE	Inhibitor Of Nuclear Factor Kappa B Kinase Subunit Epsilon	https://www.genecards.org/cgi-bin/carddisp.pl?gene=IKBKE
CRTAC1	Cartilage Acidic Protein 1	https://www.genecards.org/cgi-bin/carddisp.pl?gene=CRTAC1
NFE2L2	NFE2 Like BZIP Transcription Factor 2	https://www.genecards.org/cgi-bin/carddisp.pl?gene=NFE2L2
TET2	Tet Methylcytosine Dioxygenase 2	https://www.genecards.org/cgi-bin/carddisp.pl?gene=TET2
CTSV	Cathepsin V	https://www.genecards.org/cgi-bin/carddisp.pl?gene=CTSV
UTS2	Urotensin 2	https://www.genecards.org/cgi-bin/carddisp.pl?gene=UTS2
MIR155	MicroRNA 155	https://www.genecards.org/cgi-bin/carddisp.pl?gene=MIR155
MLKL	Mixed Lineage Kinase Domain Like Pseudokinase	https://www.genecards.org/cgi-bin/carddisp.pl?gene=MLKL
NFKB1	Nuclear Factor Kappa B Subunit 1	https://www.genecards.org/cgi-bin/carddisp.pl?gene=NFKB1
APOE	Apolipoprotein E	https://www.genecards.org/cgi-bin/carddisp.pl?gene=APOE
SDHB	Succinate Dehydrogenase Complex Iron Sulfur Subunit B	https://www.genecards.org/cgi-bin/carddisp.pl?gene=SDHB
P2RX7	Purinergic Receptor P2X 7	https://www.genecards.org/cgi-bin/carddisp.pl?gene=P2RX7
EEF2K	Eukaryotic Elongation Factor 2 Kinase	https://www.genecards.org/cgi-bin/carddisp.pl?gene=EEF2K
CD274	CD274 Molecule	https://www.genecards.org/cgi-bin/carddisp.pl?gene=CD274
FGF21	Fibroblast Growth Factor 21	https://www.genecards.org/cgi-bin/carddisp.pl?gene=FGF21
DLX6-AS1	DLX6 Antisense RNA 1	https://www.genecards.org/cgi-bin/carddisp.pl?gene=DLX6-AS1
MIR23A	MicroRNA 23a	https://www.genecards.org/cgi-bin/carddisp.pl?gene=MIR23A
KLF3-AS1	KLF3 Antisense RNA 1	https://www.genecards.org/cgi-bin/carddisp.pl?gene=KLF3-AS1
CEBPB	CCAAT Enhancer Binding Protein Beta	https://www.genecards.org/cgi-bin/carddisp.pl?gene=CEBPB
BSG	Basigin (Ok Blood Group)	https://www.genecards.org/cgi-bin/carddisp.pl?gene=BSG
TFAM	Transcription Factor A, Mitochondrial	https://www.genecards.org/cgi-bin/carddisp.pl?gene=TFAM
PGF	Placental Growth Factor	https://www.genecards.org/cgi-bin/carddisp.pl?gene=PGF
NLRX1	NLR Family Member X1	https://www.genecards.org/cgi-bin/carddisp.pl?gene=NLRX1
SLC16A4	Solute Carrier Family 16 Member 4	https://www.genecards.org/cgi-bin/carddisp.pl?gene=SLC16A4
IL32	Interleukin 32	https://www.genecards.org/cgi-bin/carddisp.pl?gene=IL32
CHRFAM7A	CHRNA7 (Exons 5-10) And FAM7A (Exons A-E) Fusion	https://www.genecards.org/cgi-bin/carddisp.pl?gene=CHRFAM7A
MIR21	MicroRNA 21	https://www.genecards.org/cgi-bin/carddisp.pl?gene=MIR21
MIR124-1	MicroRNA 124-1	https://www.genecards.org/cgi-bin/carddisp.pl?gene=MIR124-1
MIR135B	MicroRNA 135b	https://www.genecards.org/cgi-bin/carddisp.pl?gene=MIR135B
MIR195	MicroRNA 195	https://www.genecards.org/cgi-bin/carddisp.pl?gene=MIR195
MIR485	MicroRNA 485	https://www.genecards.org/cgi-bin/carddisp.pl?gene=MIR485
MIR556	MicroRNA 556	https://www.genecards.org/cgi-bin/carddisp.pl?gene=MIR556
MALT1	MALT1 Paracaspase	https://www.genecards.org/cgi-bin/carddisp.pl?gene=MALT1
TLR2	Toll Like Receptor 2	https://www.genecards.org/cgi-bin/carddisp.pl?gene=TLR2
GSK3B	Glycogen Synthase Kinase 3 Beta	https://www.genecards.org/cgi-bin/carddisp.pl?gene=GSK3B
STK4	Serine/Threonine Kinase 4	https://www.genecards.org/cgi-bin/carddisp.pl?gene=STK4
PTGS2	Prostaglandin-Endoperoxide Synthase 2	https://www.genecards.org/cgi-bin/carddisp.pl?gene=PTGS2
MST1	Macrophage Stimulating 1	https://www.genecards.org/cgi-bin/carddisp.pl?gene=MST1
PRF1	Perforin 1	https://www.genecards.org/cgi-bin/carddisp.pl?gene=PRF1
TRIM24	Tripartite Motif Containing 24	https://www.genecards.org/cgi-bin/carddisp.pl?gene=TRIM24
ELAVL1	ELAV Like RNA Binding Protein 1	https://www.genecards.org/cgi-bin/carddisp.pl?gene=ELAVL1
HOTTIP	HOXA Distal Transcript Antisense RNA	https://www.genecards.org/cgi-bin/carddisp.pl?gene=HOTTIP
MIR204	MicroRNA 204	https://www.genecards.org/cgi-bin/carddisp.pl?gene=MIR204
CDKN2B-AS1	CDKN2B Antisense RNA 1	https://www.genecards.org/cgi-bin/carddisp.pl?gene=CDKN2B-AS1
MIR9-1	MicroRNA 9-1	https://www.genecards.org/cgi-bin/carddisp.pl?gene=MIR9-1
MIR9-2	MicroRNA 9-2	https://www.genecards.org/cgi-bin/carddisp.pl?gene=MIR9-2
MIR9-3	MicroRNA 9-3	https://www.genecards.org/cgi-bin/carddisp.pl?gene=MIR9-3
MIR497	MicroRNA 497	https://www.genecards.org/cgi-bin/carddisp.pl?gene=MIR497
ABL1	ABL Proto-Oncogene 1, Non-Receptor Tyrosine Kinase	https://www.genecards.org/cgi-bin/carddisp.pl?gene=ABL1
EPHA2	EPH Receptor A2	https://www.genecards.org/cgi-bin/carddisp.pl?gene=EPHA2
HDAC6	Histone Deacetylase 6	https://www.genecards.org/cgi-bin/carddisp.pl?gene=HDAC6
SQSTM1	Sequestosome 1	https://www.genecards.org/cgi-bin/carddisp.pl?gene=SQSTM1
CDK9	Cyclin Dependent Kinase 9	https://www.genecards.org/cgi-bin/carddisp.pl?gene=CDK9
IRF3	Interferon Regulatory Factor 3	https://www.genecards.org/cgi-bin/carddisp.pl?gene=IRF3
TSLP	Thymic Stromal Lymphopoietin	https://www.genecards.org/cgi-bin/carddisp.pl?gene=TSLP
ZDHHC1	Zinc Finger DHHC-Type Containing 1	https://www.genecards.org/cgi-bin/carddisp.pl?gene=ZDHHC1
STING1	Stimulator Of Interferon Response CGAMP Interactor 1	https://www.genecards.org/cgi-bin/carddisp.pl?gene=STING1
HNP1	Hypertensive Nephropathy	https://www.genecards.org/cgi-bin/carddisp.pl?gene=HNP1
PTEN	Phosphatase And Tensin Homolog	https://www.genecards.org/cgi-bin/carddisp.pl?gene=PTEN
DRD2	Dopamine Receptor D2	https://www.genecards.org/cgi-bin/carddisp.pl?gene=DRD2
ADORA1	Adenosine A1 Receptor	https://www.genecards.org/cgi-bin/carddisp.pl?gene=ADORA1
ADORA2B	Adenosine A2b Receptor	https://www.genecards.org/cgi-bin/carddisp.pl?gene=ADORA2B
ADORA2A	Adenosine A2a Receptor	https://www.genecards.org/cgi-bin/carddisp.pl?gene=ADORA2A
ADORA3	Adenosine A3 Receptor	https://www.genecards.org/cgi-bin/carddisp.pl?gene=ADORA3
PECAM1	Platelet And Endothelial Cell Adhesion Molecule 1	https://www.genecards.org/cgi-bin/carddisp.pl?gene=PECAM1
METTL3	Methyltransferase 3, N6-Adenosine-Methyltransferase Complex Catalytic Subunit	https://www.genecards.org/cgi-bin/carddisp.pl?gene=METTL3
TRIM31	Tripartite Motif Containing 31	https://www.genecards.org/cgi-bin/carddisp.pl?gene=TRIM31
MIR25	MicroRNA 25	https://www.genecards.org/cgi-bin/carddisp.pl?gene=MIR25
IFI16	Interferon Gamma Inducible Protein 16	https://www.genecards.org/cgi-bin/carddisp.pl?gene=IFI16
CAMP	Cathelicidin Antimicrobial Peptide	https://www.genecards.org/cgi-bin/carddisp.pl?gene=CAMP
MRE11	MRE11 Homolog, Double Strand Break Repair Nuclease	https://www.genecards.org/cgi-bin/carddisp.pl?gene=MRE11
FNDC4	Fibronectin Type III Domain Containing 4	https://www.genecards.org/cgi-bin/carddisp.pl?gene=FNDC4
FNDC5	Fibronectin Type III Domain Containing 5	https://www.genecards.org/cgi-bin/carddisp.pl?gene=FNDC5
ELANE	Elastase, Neutrophil Expressed	https://www.genecards.org/cgi-bin/carddisp.pl?gene=ELANE
PARP1	Poly(ADP-Ribose) Polymerase 1	https://www.genecards.org/cgi-bin/carddisp.pl?gene=PARP1
TRIM21	Tripartite Motif Containing 21	https://www.genecards.org/cgi-bin/carddisp.pl?gene=TRIM21
PRKN	Parkin RBR E3 Ubiquitin Protein Ligase	https://www.genecards.org/cgi-bin/carddisp.pl?gene=PRKN
GBP5	Guanylate Binding Protein 5	https://www.genecards.org/cgi-bin/carddisp.pl?gene=GBP5
NR1H2	Nuclear Receptor Subfamily 1 Group H Member 2	https://www.genecards.org/cgi-bin/carddisp.pl?gene=NR1H2
CTSG	Cathepsin G	https://www.genecards.org/cgi-bin/carddisp.pl?gene=CTSG
MKI67	Marker Of Proliferation Ki-67	https://www.genecards.org/cgi-bin/carddisp.pl?gene=MKI67
IL36G	Interleukin 36 Gamma	https://www.genecards.org/cgi-bin/carddisp.pl?gene=IL36G
IL36B	Interleukin 36 Beta	https://www.genecards.org/cgi-bin/carddisp.pl?gene=IL36B
NLRP6	NLR Family Pyrin Domain Containing 6	https://www.genecards.org/cgi-bin/carddisp.pl?gene=NLRP6
PRTN3	Proteinase 3	https://www.genecards.org/cgi-bin/carddisp.pl?gene=PRTN3
SERPINB1	Serpin Family B Member 1	https://www.genecards.org/cgi-bin/carddisp.pl?gene=SERPINB1
DUOX1	Dual Oxidase 1	https://www.genecards.org/cgi-bin/carddisp.pl?gene=DUOX1
APOL1	Apolipoprotein L1	https://www.genecards.org/cgi-bin/carddisp.pl?gene=APOL1
MEFV	MEFV Innate Immuity Regulator, Pyrin	https://www.genecards.org/cgi-bin/carddisp.pl?gene=MEFV
FOXP3	Forkhead Box P3	https://www.genecards.org/cgi-bin/carddisp.pl?gene=FOXP3
NLRP7	NLR Family Pyrin Domain Containing 7	https://www.genecards.org/cgi-bin/carddisp.pl?gene=NLRP7
BNIP3	BCL2 Interacting Protein 3	https://www.genecards.org/cgi-bin/carddisp.pl?gene=BNIP3
ANO6	Anoctamin 6	https://www.genecards.org/cgi-bin/carddisp.pl?gene=ANO6
XIST	X Inactive Specific Transcript	https://www.genecards.org/cgi-bin/carddisp.pl?gene=XIST
MIR107	MicroRNA 107	https://www.genecards.org/cgi-bin/carddisp.pl?gene=MIR107
MIR103A2	MicroRNA 103a-2	https://www.genecards.org/cgi-bin/carddisp.pl?gene=MIR103A2
MIR103A1	MicroRNA 103a-1	https://www.genecards.org/cgi-bin/carddisp.pl?gene=MIR103A1
FADD	Fas Associated Via Death Domain	https://www.genecards.org/cgi-bin/carddisp.pl?gene=FADD
SESN2	Sestrin 2	https://www.genecards.org/cgi-bin/carddisp.pl?gene=SESN2
TNF	Tumor Necrosis Factor	https://www.genecards.org/cgi-bin/carddisp.pl?gene=TNF
VIM	Vimentin	https://www.genecards.org/cgi-bin/carddisp.pl?gene=VIM
CAPN1	Calpain 1	https://www.genecards.org/cgi-bin/carddisp.pl?gene=CAPN1
JUN	Jun Proto-Oncogene, AP-1 Transcription Factor Subunit	https://www.genecards.org/cgi-bin/carddisp.pl?gene=JUN
RIPK3	Receptor Interacting Serine/Threonine Kinase 3	https://www.genecards.org/cgi-bin/carddisp.pl?gene=RIPK3
MIR139	MicroRNA 139	https://www.genecards.org/cgi-bin/carddisp.pl?gene=MIR139
BHLHE40	Basic Helix-Loop-Helix Family Member E40	https://www.genecards.org/cgi-bin/carddisp.pl?gene=BHLHE40
BHLHE41	Basic Helix-Loop-Helix Family Member E41	https://www.genecards.org/cgi-bin/carddisp.pl?gene=BHLHE41
ALK	ALK Receptor Tyrosine Kinase	https://www.genecards.org/cgi-bin/carddisp.pl?gene=ALK
TFAP2A	Transcription Factor AP-2 Alpha	https://www.genecards.org/cgi-bin/carddisp.pl?gene=TFAP2A
BIRC3	Baculoviral IAP Repeat Containing 3	https://www.genecards.org/cgi-bin/carddisp.pl?gene=BIRC3
BIRC2	Baculoviral IAP Repeat Containing 2	https://www.genecards.org/cgi-bin/carddisp.pl?gene=BIRC2
E2F4	E2F Transcription Factor 4	https://www.genecards.org/cgi-bin/carddisp.pl?gene=E2F4
UBE2D2	Ubiquitin Conjugating Enzyme E2 D2	https://www.genecards.org/cgi-bin/carddisp.pl?gene=UBE2D2
LY96	Lymphocyte Antigen 96	https://www.genecards.org/cgi-bin/carddisp.pl?gene=LY96
GLMN	Glomulin, FKBP Associated Protein	https://www.genecards.org/cgi-bin/carddisp.pl?gene=GLMN
IRGM	Immunity Related GTPase M	https://www.genecards.org/cgi-bin/carddisp.pl?gene=IRGM
SCAF11	SR-Related CTD Associated Factor 11	https://www.genecards.org/cgi-bin/carddisp.pl?gene=SCAF11
NLRP13	NLR Family Pyrin Domain Containing 13	https://www.genecards.org/cgi-bin/carddisp.pl?gene=NLRP13
ADAMTS9-AS2	ADAMTS9 Antisense RNA 2	https://www.genecards.org/cgi-bin/carddisp.pl?gene=ADAMTS9-AS2
NINJ1	Ninjurin 1	https://www.genecards.org/cgi-bin/carddisp.pl?gene=NINJ1
TUBB6	Tubulin Beta 6 Class V	https://www.genecards.org/cgi-bin/carddisp.pl?gene=TUBB6
MYD88	MYD88 Innate Immune Signal Transduction Adaptor	https://www.genecards.org/cgi-bin/carddisp.pl?gene=MYD88
TLR8	Toll Like Receptor 8	https://www.genecards.org/cgi-bin/carddisp.pl?gene=TLR8
MIR20B	MicroRNA 20b	https://www.genecards.org/cgi-bin/carddisp.pl?gene=MIR20B
MIR15A	MicroRNA 15a	https://www.genecards.org/cgi-bin/carddisp.pl?gene=MIR15A
APAF1	Apoptotic Peptidase Activating Factor 1	https://www.genecards.org/cgi-bin/carddisp.pl?gene=APAF1
NOS1	Nitric Oxide Synthase 1	https://www.genecards.org/cgi-bin/carddisp.pl?gene=NOS1
NOS2	Nitric Oxide Synthase 2	https://www.genecards.org/cgi-bin/carddisp.pl?gene=NOS2
DPEP1	Dipeptidase 1	https://www.genecards.org/cgi-bin/carddisp.pl?gene=DPEP1
CHMP1A	Charged Multivesicular Body Protein 1A	https://www.genecards.org/cgi-bin/carddisp.pl?gene=CHMP1A
PYDC2	Pyrin Domain Containing 2	https://www.genecards.org/cgi-bin/carddisp.pl?gene=PYDC2
ACE2	Angiotensin Converting Enzyme 2	https://www.genecards.org/cgi-bin/carddisp.pl?gene=ACE2
EGFR	Epidermal Growth Factor Receptor	https://www.genecards.org/cgi-bin/carddisp.pl?gene=EGFR
AKT1	AKT Serine/Threonine Kinase 1	https://www.genecards.org/cgi-bin/carddisp.pl?gene=AKT1
TP63	Tumor Protein P63	https://www.genecards.org/cgi-bin/carddisp.pl?gene=TP63
CASP9	Caspase 9	https://www.genecards.org/cgi-bin/carddisp.pl?gene=CASP9
ATF6	Activating Transcription Factor 6	https://www.genecards.org/cgi-bin/carddisp.pl?gene=ATF6
IRF1	Interferon Regulatory Factor 1	https://www.genecards.org/cgi-bin/carddisp.pl?gene=IRF1
IRF2	Interferon Regulatory Factor 2	https://www.genecards.org/cgi-bin/carddisp.pl?gene=IRF2
ORMDL3	ORMDL Sphingolipid Biosynthesis Regulator 3	https://www.genecards.org/cgi-bin/carddisp.pl?gene=ORMDL3
POP1	POP1 Homolog, Ribonuclease P/MRP Subunit	https://www.genecards.org/cgi-bin/carddisp.pl?gene=POP1
LINC00958	Long Intergenic Non-Protein Coding RNA 958	https://www.genecards.org/cgi-bin/carddisp.pl?gene=LINC00958
MIR4306	MicroRNA 4306	https://www.genecards.org/cgi-bin/carddisp.pl?gene=MIR4306
BTK	Bruton Tyrosine Kinase	https://www.genecards.org/cgi-bin/carddisp.pl?gene=BTK
MDM2	MDM2 Proto-Oncogene	https://www.genecards.org/cgi-bin/carddisp.pl?gene=MDM2
BCL2	BCL2 Apoptosis Regulator	https://www.genecards.org/cgi-bin/carddisp.pl?gene=BCL2
IL1RN	Interleukin 1 Receptor Antagonist	https://www.genecards.org/cgi-bin/carddisp.pl?gene=IL1RN
YWHAE	Tyrosine 3-Monooxygenase/Tryptophan 5-Monooxygenase Activation Protein Epsilon	https://www.genecards.org/cgi-bin/carddisp.pl?gene=YWHAE
HSP90AA1	Heat Shock Protein 90 Alpha Family Class A Member 1	https://www.genecards.org/cgi-bin/carddisp.pl?gene=HSP90AA1
RIPK1	Receptor Interacting Serine/Threonine Kinase 1	https://www.genecards.org/cgi-bin/carddisp.pl?gene=RIPK1
ANXA2	Annexin A2	https://www.genecards.org/cgi-bin/carddisp.pl?gene=ANXA2
IRAK3	Interleukin 1 Receptor Associated Kinase 3	https://www.genecards.org/cgi-bin/carddisp.pl?gene=IRAK3
HSP90AB1	Heat Shock Protein 90 Alpha Family Class B Member 1	https://www.genecards.org/cgi-bin/carddisp.pl?gene=HSP90AB1
YWHAZ	Tyrosine 3-Monooxygenase/Tryptophan 5-Monooxygenase Activation Protein Zeta	https://www.genecards.org/cgi-bin/carddisp.pl?gene=YWHAZ
CD14	CD14 Molecule	https://www.genecards.org/cgi-bin/carddisp.pl?gene=CD14
STXBP2	Syntaxin Binding Protein 2	https://www.genecards.org/cgi-bin/carddisp.pl?gene=STXBP2
TLR9	Toll Like Receptor 9	https://www.genecards.org/cgi-bin/carddisp.pl?gene=TLR9
NEDD4	NEDD4 E3 Ubiquitin Protein Ligase	https://www.genecards.org/cgi-bin/carddisp.pl?gene=NEDD4
MELK	Maternal Embryonic Leucine Zipper Kinase	https://www.genecards.org/cgi-bin/carddisp.pl?gene=MELK
UBE2D3	Ubiquitin Conjugating Enzyme E2 D3	https://www.genecards.org/cgi-bin/carddisp.pl?gene=UBE2D3
BECN1	Beclin 1	https://www.genecards.org/cgi-bin/carddisp.pl?gene=BECN1
CHI3L1	Chitinase 3 Like 1	https://www.genecards.org/cgi-bin/carddisp.pl?gene=CHI3L1
GSTO1	Glutathione S-Transferase Omega 1	https://www.genecards.org/cgi-bin/carddisp.pl?gene=GSTO1
TNFSF13B	TNF Superfamily Member 13b	https://www.genecards.org/cgi-bin/carddisp.pl?gene=TNFSF13B
RAB5A	RAB5A, Member RAS Oncogene Family	https://www.genecards.org/cgi-bin/carddisp.pl?gene=RAB5A
HUWE1	HECT, UBA And WWE Domain Containing E3 Ubiquitin Protein Ligase 1	https://www.genecards.org/cgi-bin/carddisp.pl?gene=HUWE1
PANX1	Pannexin 1	https://www.genecards.org/cgi-bin/carddisp.pl?gene=PANX1
BRCC3	BRCA1/BRCA2-Containing Complex Subunit 3	https://www.genecards.org/cgi-bin/carddisp.pl?gene=BRCC3
ATG7	Autophagy Related 7	https://www.genecards.org/cgi-bin/carddisp.pl?gene=ATG7
ASIC1	Acid Sensing Ion Channel Subunit 1	https://www.genecards.org/cgi-bin/carddisp.pl?gene=ASIC1
IL13	Interleukin 13	https://www.genecards.org/cgi-bin/carddisp.pl?gene=IL13
LRPPRC	Leucine Rich Pentatricopeptide Repeat Containing	https://www.genecards.org/cgi-bin/carddisp.pl?gene=LRPPRC
CHMP4B	Charged Multivesicular Body Protein 4B	https://www.genecards.org/cgi-bin/carddisp.pl?gene=CHMP4B
ERP44	Endoplasmic Reticulum Protein 44	https://www.genecards.org/cgi-bin/carddisp.pl?gene=ERP44
PDCD6IP	Programmed Cell Death 6 Interacting Protein	https://www.genecards.org/cgi-bin/carddisp.pl?gene=PDCD6IP
VPS4B	Vacuolar Protein Sorting 4 Homolog B	https://www.genecards.org/cgi-bin/carddisp.pl?gene=VPS4B
TRPM2	Transient Receptor Potential Cation Channel Subfamily M Member 2	https://www.genecards.org/cgi-bin/carddisp.pl?gene=TRPM2
CDC37	Cell Division Cycle 37, HSP90 Cochaperone	https://www.genecards.org/cgi-bin/carddisp.pl?gene=CDC37
ATG3	Autophagy Related 3	https://www.genecards.org/cgi-bin/carddisp.pl?gene=ATG3
CXCL8	C-X-C Motif Chemokine Ligand 8	https://www.genecards.org/cgi-bin/carddisp.pl?gene=CXCL8
IL13RA2	Interleukin 13 Receptor Subunit Alpha 2	https://www.genecards.org/cgi-bin/carddisp.pl?gene=IL13RA2
STXBP3	Syntaxin Binding Protein 3	https://www.genecards.org/cgi-bin/carddisp.pl?gene=STXBP3
BST2	Bone Marrow Stromal Cell Antigen 2	https://www.genecards.org/cgi-bin/carddisp.pl?gene=BST2
GPER1	G Protein-Coupled Estrogen Receptor 1	https://www.genecards.org/cgi-bin/carddisp.pl?gene=GPER1
VPS28	VPS28 Subunit Of ESCRT-I	https://www.genecards.org/cgi-bin/carddisp.pl?gene=VPS28
LYST	Lysosomal Trafficking Regulator	https://www.genecards.org/cgi-bin/carddisp.pl?gene=LYST
IL27	Interleukin 27	https://www.genecards.org/cgi-bin/carddisp.pl?gene=IL27
NCR1	Natural Cytotoxicity Triggering Receptor 1	https://www.genecards.org/cgi-bin/carddisp.pl?gene=NCR1
SEC22B	SEC22 Homolog B, Vesicle Trafficking Protein	https://www.genecards.org/cgi-bin/carddisp.pl?gene=SEC22B
CLEC5A	C-Type Lectin Domain Containing 5A	https://www.genecards.org/cgi-bin/carddisp.pl?gene=CLEC5A
SIGLEC14	Sialic Acid Binding Ig Like Lectin 14	https://www.genecards.org/cgi-bin/carddisp.pl?gene=SIGLEC14
CGAS	Cyclic GMP-AMP Synthase	https://www.genecards.org/cgi-bin/carddisp.pl?gene=CGAS
