# Supplementary material for: Key Genes Associated with Pyroptosis in Gout and Construction of a miRNA-mRNA Regulatory Network
Source: Cells. 2022 Oct 17;11(20):3269. doi: 10.3390/cells11203269 (PMC9600917; doi:10.3390/cells11203269)
Supplement: Supplementary file 1 [file cells-11-03269-s001.zip › Supplementary table/Supplementary Table S3.xlsx]

## Sheet: KEGG
Category	Term	Count	%	PValue	Genes	List Total	Pop Hits	Pop Total	Fold Enrichment	Bonferroni	Benjamini	FDR
KEGG_PATHWAY	hsa04621:NOD-like receptor signaling pathway	7	41.1765	3.14084e-07	CXCL8, CASP8, IL1B, TXNIP, NLRP3, FADD, TNF	15	184	8156	20.6855	3.54908e-05	1.90387e-05	1.34787e-05
KEGG_PATHWAY	hsa04657:IL-17 signaling pathway	6	35.2941	3.36967e-07	CXCL8, CASP8, IL1B, FADD, PTGS2, TNF	15	94	8156	34.7064	3.80766e-05	1.90387e-05	1.34787e-05
KEGG_PATHWAY	hsa04622:RIG-I-like receptor signaling pathway	5	29.4118	4.66849e-06	DDX3X, CXCL8, CASP8, FADD, TNF	15	70	8156	38.8381	0.000527402	0.000175847	0.000124493
KEGG_PATHWAY	hsa05164:Influenza A	6	35.2941	6.56402e-06	CXCL8, CASP8, IL1B, NLRP3, FADD, TNF	15	171	8156	19.0784	0.000741461	0.000185434	0.00013128
KEGG_PATHWAY	hsa05130:Pathogenic Escherichia coli infection	6	35.2941	1.31035e-05	CXCL8, CASP8, IL1B, NLRP3, FADD, TNF	15	197	8156	16.5604	0.00147961	0.000282133	0.00019974
KEGG_PATHWAY	hsa05417:Lipid and atherosclerosis	6	35.2941	2.0036e-05	CXCL8, CASP8, IL1B, NLRP3, TNF, NFE2L2	15	215	8156	15.174	0.00226153	0.000282133	0.00019974
KEGG_PATHWAY	hsa05142:Chagas disease	5	29.4118	2.09648e-05	CXCL8, CASP8, IL1B, FADD, TNF	15	102	8156	26.6536	0.00236624	0.000282133	0.00019974
KEGG_PATHWAY	hsa04625:C-type lectin receptor signaling pathway	5	29.4118	2.26395e-05	CASP8, IL1B, NLRP3, PTGS2, TNF	15	104	8156	26.141	0.00255503	0.000282133	0.00019974
KEGG_PATHWAY	hsa04620:Toll-like receptor signaling pathway	5	29.4118	2.26395e-05	CXCL8, CASP8, IL1B, FADD, TNF	15	104	8156	26.141	0.00255503	0.000282133	0.00019974
KEGG_PATHWAY	hsa05163:Human cytomegalovirus infection	6	35.2941	2.49675e-05	CXCL8, CASP8, IL1B, FADD, PTGS2, TNF	15	225	8156	14.4996	0.00281739	0.000282133	0.00019974
KEGG_PATHWAY	hsa04668:TNF signaling pathway	5	29.4118	3.03391e-05	CASP8, IL1B, FADD, PTGS2, TNF	15	112	8156	24.2738	0.0034225	0.000311665	0.000220648
KEGG_PATHWAY	hsa05132:Salmonella infection	6	35.2941	4.0698e-05	CXCL8, CASP8, IL1B, NLRP3, FADD, TNF	15	249	8156	13.102	0.00458841	0.000383239	0.00027132
KEGG_PATHWAY	hsa04936:Alcoholic liver disease	5	29.4118	7.69849e-05	CXCL8, CASP8, IL1B, FADD, TNF	15	142	8156	19.1455	0.0086619	0.000669176	0.000473753
KEGG_PATHWAY	hsa05134:Legionellosis	4	23.5294	0.000111556	CXCL8, CASP8, IL1B, TNF	15	57	8156	38.1567	0.0125274	0.000900417	0.000637463
KEGG_PATHWAY	hsa04217:Necroptosis	5	29.4118	0.000119542	CASP8, IL1B, NLRP3, FADD, TNF	15	159	8156	17.0985	0.0134182	0.00090055	0.000637558
KEGG_PATHWAY	hsa05161:Hepatitis B	5	29.4118	0.000128531	DDX3X, CXCL8, CASP8, FADD, TNF	15	162	8156	16.7819	0.01442	0.000907752	0.000642656
KEGG_PATHWAY	hsa05133:Pertussis	4	23.5294	0.000262908	CXCL8, IL1B, NLRP3, TNF	15	76	8156	28.6175	0.0292755	0.00174757	0.00123722
KEGG_PATHWAY	hsa04064:NF-kappa B signaling pathway	4	23.5294	0.000661952	CXCL8, IL1B, PTGS2, TNF	15	104	8156	20.9128	0.0720944	0.00415559	0.00294201
KEGG_PATHWAY	hsa05200:Pathways in cancer	6	35.2941	0.00140351	CXCL8, CASP8, FADD, PTGS2, PGF, NFE2L2	15	531	8156	6.14388	0.146754	0.00832604	0.00589454
KEGG_PATHWAY	hsa05135:Yersinia infection	4	23.5294	0.00147364	CXCL8, IL1B, NLRP3, TNF	15	137	8156	15.8754	0.153499	0.00832604	0.00589454
KEGG_PATHWAY	hsa04932:Non-alcoholic fatty liver disease	4	23.5294	0.00210085	CXCL8, CASP8, IL1B, TNF	15	155	8156	14.0318	0.211518	0.0113046	0.00800323
KEGG_PATHWAY	hsa05144:Malaria	3	17.6471	0.00319786	CXCL8, IL1B, TNF	15	50	8156	32.624	0.303674	0.0156442	0.0110755
KEGG_PATHWAY	hsa05152:Tuberculosis	4	23.5294	0.00321628	CASP8, IL1B, FADD, TNF	15	180	8156	12.083	0.305126	0.0156442	0.0110755
KEGG_PATHWAY	hsa05010:Alzheimer disease	5	29.4118	0.00332265	CASP8, IL1B, FADD, PTGS2, TNF	15	384	8156	7.07986	0.313456	0.0156442	0.0110755
KEGG_PATHWAY	hsa05167:Kaposi sarcoma-associated herpesvirus infection	4	23.5294	0.00397448	CXCL8, CASP8, FADD, PTGS2	15	194	8156	11.211	0.362379	0.0179647	0.0127184
KEGG_PATHWAY	hsa05171:Coronavirus disease - COVID-19	4	23.5294	0.00655608	CXCL8, IL1B, NLRP3, TNF	15	232	8156	9.37471	0.524447	0.0284937	0.0201726
KEGG_PATHWAY	hsa05022:Pathways of neurodegeneration - multiple diseases	5	29.4118	0.00717285	CASP8, IL1B, FADD, PTGS2, TNF	15	476	8156	5.71148	0.556676	0.0300197	0.0212529
KEGG_PATHWAY	hsa05140:Leishmaniasis	3	17.6471	0.00743892	IL1B, PTGS2, TNF	15	77	8156	21.1844	0.569901	0.0300214	0.0212541
KEGG_PATHWAY	hsa05131:Shigellosis	4	23.5294	0.00779789	CXCL8, IL1B, NLRP3, TNF	15	247	8156	8.8054	0.587127	0.0303849	0.0215114
KEGG_PATHWAY	hsa05323:Rheumatoid arthritis	3	17.6471	0.0107072	CXCL8, IL1B, TNF	15	93	8156	17.5398	0.703715	0.0403303	0.0285524
KEGG_PATHWAY	hsa04933:AGE-RAGE signaling pathway in diabetic complications	3	17.6471	0.0123045	CXCL8, IL1B, TNF	15	100	8156	16.312	0.753165	0.0448519	0.0317536
KEGG_PATHWAY	hsa05146:Amoebiasis	3	17.6471	0.0127791	CXCL8, IL1B, TNF	15	102	8156	15.9922	0.766213	0.0451263	0.0319478
KEGG_PATHWAY	hsa05165:Human papillomavirus infection	4	23.5294	0.0172785	CASP8, FADD, PTGS2, TNF	15	331	8156	6.5708	0.860479	0.0591659	0.0418874
KEGG_PATHWAY	hsa04210:Apoptosis	3	17.6471	0.0220301	CASP8, FADD, TNF	15	136	8156	11.9941	0.919317	0.0720344	0.0509978
KEGG_PATHWAY	hsa05162:Measles	3	17.6471	0.022949	CASP8, IL1B, FADD	15	139	8156	11.7353	0.927449	0.0720344	0.0509978
KEGG_PATHWAY	hsa05418:Fluid shear stress and atherosclerosis	3	17.6471	0.022949	IL1B, TNF, NFE2L2	15	139	8156	11.7353	0.927449	0.0720344	0.0509978
KEGG_PATHWAY	hsa05160:Hepatitis C	3	17.6471	0.0287912	CASP8, FADD, TNF	15	157	8156	10.3898	0.96316	0.08793	0.0622513
KEGG_PATHWAY	hsa05169:Epstein-Barr virus infection	3	17.6471	0.0456797	CASP8, FADD, TNF	15	202	8156	8.07525	0.994925	0.135837	0.0961678
KEGG_PATHWAY	hsa05168:Herpes simplex virus 1 infection	4	23.5294	0.0490151	CASP8, IL1B, FADD, TNF	15	495	8156	4.3938	0.996583	0.138692	0.0981887
KEGG_PATHWAY	hsa05170:Human immunodeficiency virus 1 infection	3	17.6471	0.0498383	CASP8, FADD, TNF	15	212	8156	7.69434	0.996902	0.138692	0.0981887
KEGG_PATHWAY	hsa01523:Antifolate resistance	2	11.7647	0.0503217	IL1B, TNF	15	30	8156	36.2489	0.997075	0.138692	0.0981887
KEGG_PATHWAY	hsa04215:Apoptosis - multiple species	2	11.7647	0.0535914	CASP8, FADD	15	32	8156	33.9833	0.998019	0.144186	0.102079
KEGG_PATHWAY	hsa05143:African trypanosomiasis	2	11.7647	0.0617201	IL1B, TNF	15	37	8156	29.391	0.999253	0.162195	0.114828
KEGG_PATHWAY	hsa05332:Graft-versus-host disease	2	11.7647	0.0697838	IL1B, TNF	15	42	8156	25.8921	0.999718	0.179217	0.12688
KEGG_PATHWAY	hsa04940:Type I diabetes mellitus	2	11.7647	0.0713888	IL1B, TNF	15	43	8156	25.2899	0.999768	0.179265	0.126913
KEGG_PATHWAY	hsa04010:MAPK signaling pathway	3	17.6471	0.0886221	IL1B, TNF, PGF	15	294	8156	5.5483	0.999972	0.214317	0.151729
KEGG_PATHWAY	hsa04060:Cytokine-cytokine receptor interaction	3	17.6471	0.0891405	CXCL8, IL1B, TNF	15	295	8156	5.52949	0.999974	0.214317	0.151729

## Sheet: BP
Category	Term	Count	%	PValue	Genes	List Total	Pop Hits	Pop Total	Fold Enrichment	Bonferroni	Benjamini	FDR
GOTERM_BP_DIRECT	GO:0006954~inflammatory response	9	52.9412	4.46089e-10	CXCL8, ADORA2A, IL1B, ADORA3, NINJ1, NLRP3, PTGS2, TNF, NFE2L2	17	411	19256	24.8038	2.53825e-07	2.53825e-07	2.37766e-07
GOTERM_BP_DIRECT	GO:0008625~extrinsic apoptotic signaling pathway via death domain receptors	4	23.5294	4.22364e-06	DDX3X, CASP8, FADD, TNF	17	39	19256	116.175	0.00240037	0.000919437	0.000861266
GOTERM_BP_DIRECT	GO:0043065~positive regulation of apoptotic process	6	35.2941	5.20718e-06	DDX3X, CASP8, TXNIP, FADD, PTGS2, TNF	17	328	19256	20.7202	0.00295851	0.000919437	0.000861266
GOTERM_BP_DIRECT	GO:0031622~positive regulation of fever generation	3	17.6471	6.46353e-06	IL1B, PTGS2, TNF	17	5	19256	679.624	0.00367101	0.000919437	0.000861266
GOTERM_BP_DIRECT	GO:0045766~positive regulation of angiogenesis	5	29.4118	8.52305e-06	CXCL8, IL1B, NINJ1, PGF, NFE2L2	17	164	19256	34.5337	0.00483789	0.000969923	0.000908557
GOTERM_BP_DIRECT	GO:0071222~cellular response to lipopolysaccharide	5	29.4118	1.62017e-05	CD274, CXCL8, IL1B, NLRP3, TNF	17	193	19256	29.3447	0.00917651	0.00153647	0.00143926
GOTERM_BP_DIRECT	GO:0043154~negative regulation of cysteine-type endopeptidase activity involved in apoptotic process	4	23.5294	2.38488e-05	DDX3X, ADORA2A, PTGS2, TNF	17	69	19256	65.6641	0.0134785	0.00193857	0.00181592
GOTERM_BP_DIRECT	GO:0009410~response to xenobiotic stimulus	5	29.4118	3.86966e-05	ADORA2A, TXNIP, PTGS2, TNF, PGF	17	241	19256	23.5001	0.0217782	0.00272033	0.00254822
GOTERM_BP_DIRECT	GO:0010628~positive regulation of gene expression	6	35.2941	4.50687e-05	DDX3X, CXCL8, IL1B, PRDM1, TNF, NFE2L2	17	513	19256	13.248	0.0253187	0.00272033	0.00254822
GOTERM_BP_DIRECT	GO:0071260~cellular response to mechanical stimulus	4	23.5294	4.7809e-05	CASP8, IL1B, FADD, PTGS2	17	87	19256	52.0784	0.0268372	0.00272033	0.00254822
GOTERM_BP_DIRECT	GO:0048143~astrocyte activation	3	17.6471	8.73942e-05	ADORA2A, IL1B, TNF	17	17	19256	199.889	0.0485132	0.00452066	0.00423464
GOTERM_BP_DIRECT	GO:0050729~positive regulation of inflammatory response	4	23.5294	9.62171e-05	IL1B, NINJ1, NLRP3, TNF	17	110	19256	41.1893	0.0532784	0.00456229	0.00427364
GOTERM_BP_DIRECT	GO:0007165~signal transduction	7	41.1765	0.000361781	CD274, CXCL8, IL1B, ADORA3, NLRP3, FADD, PGF	17	1267	19256	6.25804	0.186078	0.0158349	0.014833
GOTERM_BP_DIRECT	GO:0008285~negative regulation of cell proliferation	5	29.4118	0.000461795	CXCL8, ADORA2A, IL1B, ADORA3, PTGS2	17	459	19256	12.3388	0.231121	0.0187687	0.0175812
GOTERM_BP_DIRECT	GO:0043123~positive regulation of I-kappaB kinase/NF-kappaB signaling	4	23.5294	0.000496637	CASP8, IL1B, FADD, TNF	17	192	19256	23.598	0.246222	0.0188391	0.0176472
GOTERM_BP_DIRECT	GO:0045429~positive regulation of nitric oxide biosynthetic process	3	17.6471	0.000744075	IL1B, PTGS2, TNF	17	49	19256	69.3493	0.345273	0.0264612	0.024787
GOTERM_BP_DIRECT	GO:0097191~extrinsic apoptotic signaling pathway	3	17.6471	0.000837765	CASP8, FADD, TNF	17	52	19256	65.3484	0.379288	0.0280405	0.0262664
GOTERM_BP_DIRECT	GO:0043280~positive regulation of cysteine-type endopeptidase activity involved in apoptotic process	3	17.6471	0.000903228	DDX3X, NLRP3, TNF	17	54	19256	62.9281	0.402003	0.0280564	0.0262813
GOTERM_BP_DIRECT	GO:0071407~cellular response to organic cyclic compound	3	17.6471	0.000936859	CASP8, IL1B, TNF	17	55	19256	61.784	0.413347	0.0280564	0.0262813
GOTERM_BP_DIRECT	GO:0001525~angiogenesis	4	23.5294	0.00109332	CXCL8, CASP8, NINJ1, PTGS2	17	252	19256	17.9795	0.463365	0.0311049	0.0291369
GOTERM_BP_DIRECT	GO:0032757~positive regulation of interleukin-8 production	3	17.6471	0.00130589	IL1B, FADD, TNF	17	65	19256	52.2787	0.524572	0.0325314	0.0304732
GOTERM_BP_DIRECT	GO:0032731~positive regulation of interleukin-1 beta production	3	17.6471	0.00130589	CASP8, NLRP3, TNF	17	65	19256	52.2787	0.524572	0.0325314	0.0304732
GOTERM_BP_DIRECT	GO:0006915~apoptotic process	5	29.4118	0.00131498	CASP8, ADORA2A, IL1B, NLRP3, FADD	17	607	19256	9.33036	0.527026	0.0325314	0.0304732
GOTERM_BP_DIRECT	GO:1901224~positive regulation of NIK/NF-kappaB signaling	3	17.6471	0.00151255	DDX3X, IL1B, TNF	17	70	19256	48.5445	0.577385	0.0358601	0.0335913
GOTERM_BP_DIRECT	GO:0042493~response to drug	4	23.5294	0.00168593	ADORA2A, TXNIP, PTGS2, PGF	17	293	19256	15.4636	0.617146	0.0383717	0.035944
GOTERM_BP_DIRECT	GO:0097190~apoptotic signaling pathway	3	17.6471	0.00177982	CASP8, ADORA2A, FADD	17	76	19256	44.7121	0.637097	0.0389507	0.0364863
GOTERM_BP_DIRECT	GO:0032729~positive regulation of interferon-gamma production	3	17.6471	0.00192129	IL1B, FADD, TNF	17	79	19256	43.0141	0.665214	0.0404894	0.0379277
GOTERM_BP_DIRECT	GO:0045944~positive regulation of transcription from RNA polymerase II promoter	6	35.2941	0.00229011	DDX3X, IL1B, NLRP3, FADD, TNF, NFE2L2	17	1201	19256	5.65881	0.72871	0.0465383	0.0435939
GOTERM_BP_DIRECT	GO:0060559~positive regulation of calcidiol 1-monooxygenase activity	2	11.7647	0.00249079	IL1B, TNF	17	3	19256	755.137	0.758051	0.048871	0.045779
GOTERM_BP_DIRECT	GO:0030730~sequestering of triglyceride	2	11.7647	0.00331976	IL1B, TNF	17	4	19256	566.353	0.849243	0.0629647	0.058981
GOTERM_BP_DIRECT	GO:0032355~response to estradiol	3	17.6471	0.00381485	CASP8, TXNIP, PTGS2	17	112	19256	30.3403	0.886369	0.070021	0.0655908
GOTERM_BP_DIRECT	GO:0014061~regulation of norepinephrine secretion	2	11.7647	0.00414808	ADORA2A, ADORA3	17	5	19256	453.082	0.906066	0.0737581	0.0690915
GOTERM_BP_DIRECT	GO:0045471~response to ethanol	3	17.6471	0.00533276	CASP8, NLRP3, TNF	17	133	19256	25.5498	0.952283	0.0917164	0.0859136
GOTERM_BP_DIRECT	GO:0036462~TRAIL-activated apoptotic signaling pathway	2	11.7647	0.00580279	CASP8, FADD	17	7	19256	323.63	0.963535	0.0917164	0.0859136
GOTERM_BP_DIRECT	GO:0031394~positive regulation of prostaglandin biosynthetic process	2	11.7647	0.00580279	IL1B, PTGS2	17	7	19256	323.63	0.963535	0.0917164	0.0859136
GOTERM_BP_DIRECT	GO:0010573~vascular endothelial growth factor production	2	11.7647	0.00580279	IL1B, TNF	17	7	19256	323.63	0.963535	0.0917164	0.0859136
GOTERM_BP_DIRECT	GO:0097527~necroptotic signaling pathway	2	11.7647	0.00662918	FADD, TNF	17	8	19256	283.176	0.977281	0.101946	0.095496
GOTERM_BP_DIRECT	GO:0006955~immune response	4	23.5294	0.00724526	CD274, CXCL8, IL1B, TNF	17	492	19256	9.20899	0.984038	0.105853	0.0991562
GOTERM_BP_DIRECT	GO:0032496~response to lipopolysaccharide	3	17.6471	0.00726365	CASP8, IL1B, PTGS2	17	156	19256	21.7828	0.984206	0.105853	0.0991562
GOTERM_BP_DIRECT	GO:1903140~regulation of establishment of endothelial barrier	2	11.7647	0.00745493	IL1B, TNF	17	9	19256	251.712	0.985846	0.105853	0.0991562
GOTERM_BP_DIRECT	GO:0051092~positive regulation of NF-kappaB transcription factor activity	3	17.6471	0.0076274	IL1B, NLRP3, TNF	17	160	19256	21.2382	0.987178	0.105853	0.0991562
GOTERM_BP_DIRECT	GO:0001973~adenosine receptor signaling pathway	2	11.7647	0.00828003	ADORA2A, ADORA3	17	10	19256	226.541	0.991182	0.112175	0.105077
GOTERM_BP_DIRECT	GO:0010226~response to lithium ion	2	11.7647	0.00910448	PTGS2, NFE2L2	17	11	19256	205.947	0.994506	0.120476	0.112853
GOTERM_BP_DIRECT	GO:0045087~innate immune response	4	23.5294	0.0122851	DDX3X, NLRP3, FADD, PRDM1	17	597	19256	7.58932	0.999118	0.147462	0.138132
GOTERM_BP_DIRECT	GO:0002523~leukocyte migration involved in inflammatory response	2	11.7647	0.0123959	NLRP3, TNF	17	15	19256	151.027	0.999173	0.147462	0.138132
GOTERM_BP_DIRECT	GO:0050930~induction of positive chemotaxis	2	11.7647	0.0123959	CXCL8, PGF	17	15	19256	151.027	0.999173	0.147462	0.138132
GOTERM_BP_DIRECT	GO:0071498~cellular response to fluid shear stress	2	11.7647	0.0123959	PTGS2, NFE2L2	17	15	19256	151.027	0.999173	0.147462	0.138132
GOTERM_BP_DIRECT	GO:0001934~positive regulation of protein phosphorylation	3	17.6471	0.012729	IL1B, TNF, PGF	17	209	19256	16.2589	0.999317	0.147462	0.138132
GOTERM_BP_DIRECT	GO:0045651~positive regulation of macrophage differentiation	2	11.7647	0.0132171	CASP8, FADD	17	16	19256	141.588	0.999485	0.147462	0.138132
GOTERM_BP_DIRECT	GO:0048566~embryonic digestive tract development	2	11.7647	0.0132171	CXCL8, TNF	17	16	19256	141.588	0.999485	0.147462	0.138132
GOTERM_BP_DIRECT	GO:0034116~positive regulation of heterotypic cell-cell adhesion	2	11.7647	0.0132171	IL1B, TNF	17	16	19256	141.588	0.999485	0.147462	0.138132
GOTERM_BP_DIRECT	GO:0050995~negative regulation of lipid catabolic process	2	11.7647	0.0140378	IL1B, TNF	17	17	19256	133.26	0.999679	0.153605	0.143887
GOTERM_BP_DIRECT	GO:0051044~positive regulation of membrane protein ectodomain proteolysis	2	11.7647	0.0148577	IL1B, TNF	17	18	19256	125.856	0.9998	0.15951	0.149418
GOTERM_BP_DIRECT	GO:0007267~cell-cell signaling	3	17.6471	0.0152668	ADORA2A, IL1B, PGF	17	230	19256	14.7744	0.999842	0.160867	0.150689
GOTERM_BP_DIRECT	GO:0097202~activation of cysteine-type endopeptidase activity	2	11.7647	0.0156771	CASP8, FADD	17	19	19256	119.232	0.999875	0.162186	0.151925
GOTERM_BP_DIRECT	GO:0045862~positive regulation of proteolysis	2	11.7647	0.0164957	CASP8, FADD	17	20	19256	113.271	0.999922	0.167609	0.157004
GOTERM_BP_DIRECT	GO:0045088~regulation of innate immune response	2	11.7647	0.0173138	CASP8, NFE2L2	17	21	19256	107.877	0.999952	0.169854	0.159108
GOTERM_BP_DIRECT	GO:0060546~negative regulation of necroptotic process	2	11.7647	0.0173138	CASP8, FADD	17	21	19256	107.877	0.999952	0.169854	0.159108
GOTERM_BP_DIRECT	GO:0060252~positive regulation of glial cell proliferation	2	11.7647	0.018948	IL1B, TNF	17	23	19256	98.4962	0.999981	0.182736	0.171174
GOTERM_BP_DIRECT	GO:0050768~negative regulation of neurogenesis	2	11.7647	0.0197641	IL1B, TNF	17	24	19256	94.3922	0.999988	0.18743	0.175571
GOTERM_BP_DIRECT	GO:0070269~pyroptosis	2	11.7647	0.0222087	CASP8, NLRP3	17	27	19256	83.9041	0.999997	0.203819	0.190923
GOTERM_BP_DIRECT	GO:2001238~positive regulation of extrinsic apoptotic signaling pathway	2	11.7647	0.0222087	FADD, TNF	17	27	19256	83.9041	0.999997	0.203819	0.190923
GOTERM_BP_DIRECT	GO:0045840~positive regulation of mitotic nuclear division	2	11.7647	0.0246476	IL1B, TNF	17	30	19256	75.5137	0.999999	0.219133	0.205268
GOTERM_BP_DIRECT	GO:0010575~positive regulation of vascular endothelial growth factor production	2	11.7647	0.0246476	IL1B, PTGS2	17	30	19256	75.5137	0.999999	0.219133	0.205268
GOTERM_BP_DIRECT	GO:0051968~positive regulation of synaptic transmission, glutamatergic	2	11.7647	0.0254593	ADORA2A, PTGS2	17	31	19256	73.0778	1	0.21949	0.205603
GOTERM_BP_DIRECT	GO:0009314~response to radiation	2	11.7647	0.0254593	PRDM1, TNF	17	31	19256	73.0778	1	0.21949	0.205603
GOTERM_BP_DIRECT	GO:0010629~negative regulation of gene expression	3	17.6471	0.0263969	CXCL8, PRDM1, TNF	17	308	19256	11.0328	1	0.224176	0.209993
GOTERM_BP_DIRECT	GO:0097192~extrinsic apoptotic signaling pathway in absence of ligand	2	11.7647	0.0286998	IL1B, FADD	17	35	19256	64.7261	1	0.236669	0.221695
GOTERM_BP_DIRECT	GO:0034612~response to tumor necrosis factor	2	11.7647	0.0286998	CASP8, PTGS2	17	35	19256	64.7261	1	0.236669	0.221695
GOTERM_BP_DIRECT	GO:0043122~regulation of I-kappaB kinase/NF-kappaB signaling	2	11.7647	0.0303162	IL1B, TNF	17	37	19256	61.2273	1	0.246427	0.230836
GOTERM_BP_DIRECT	GO:2001240~negative regulation of extrinsic apoptotic signaling pathway in absence of ligand	2	11.7647	0.0311235	IL1B, TNF	17	38	19256	59.6161	1	0.24888	0.233134
GOTERM_BP_DIRECT	GO:0031663~lipopolysaccharide-mediated signaling pathway	2	11.7647	0.0319301	IL1B, TNF	17	39	19256	58.0875	1	0.24888	0.233134
GOTERM_BP_DIRECT	GO:0050767~regulation of neurogenesis	2	11.7647	0.0319301	IL1B, BHLHE40	17	39	19256	58.0875	1	0.24888	0.233134
GOTERM_BP_DIRECT	GO:0042311~vasodilation	2	11.7647	0.0335415	ADORA2A, TNF	17	41	19256	55.2539	1	0.257907	0.24159
GOTERM_BP_DIRECT	GO:1901223~negative regulation of NIK/NF-kappaB signaling	2	11.7647	0.0343463	DDX3X, NLRP3	17	42	19256	53.9384	1	0.260574	0.244087
GOTERM_BP_DIRECT	GO:0007566~embryo implantation	2	11.7647	0.0351504	IL1B, PTGS2	17	43	19256	52.684	1	0.263165	0.246515
GOTERM_BP_DIRECT	GO:0050796~regulation of insulin secretion	2	11.7647	0.0383606	IL1B, TNF	17	47	19256	48.2003	1	0.28347	0.265535
GOTERM_BP_DIRECT	GO:0051781~positive regulation of cell division	2	11.7647	0.039962	IL1B, PGF	17	49	19256	46.2329	1	0.291517	0.273073
GOTERM_BP_DIRECT	GO:0050766~positive regulation of phagocytosis	2	11.7647	0.0407617	IL1B, TNF	17	50	19256	45.3082	1	0.293588	0.275013
GOTERM_BP_DIRECT	GO:0043491~protein kinase B signaling	2	11.7647	0.0431572	IL1B, TNF	17	53	19256	42.7436	1	0.304445	0.285183
GOTERM_BP_DIRECT	GO:0000122~negative regulation of transcription from RNA polymerase II promoter	4	23.5294	0.0433392	BHLHE40, TXNIP, PRDM1, TNF	17	967	19256	4.68544	1	0.304445	0.285183
GOTERM_BP_DIRECT	GO:0007254~JNK cascade	2	11.7647	0.0487248	IL1B, TNF	17	60	19256	37.7569	1	0.338103	0.316711
GOTERM_BP_DIRECT	GO:0007249~I-kappaB kinase/NF-kappaB signaling	2	11.7647	0.0495177	IL1B, TNF	17	61	19256	37.1379	1	0.339465	0.317987
GOTERM_BP_DIRECT	GO:0071466~cellular response to xenobiotic stimulus	2	11.7647	0.0526831	IL1B, NFE2L2	17	65	19256	34.8525	1	0.352667	0.330354
GOTERM_BP_DIRECT	GO:0042102~positive regulation of T cell proliferation	2	11.7647	0.0526831	CD274, IL1B	17	65	19256	34.8525	1	0.352667	0.330354
GOTERM_BP_DIRECT	GO:0035690~cellular response to drug	2	11.7647	0.0542621	IL1B, NFE2L2	17	67	19256	33.8121	1	0.359013	0.336299
GOTERM_BP_DIRECT	GO:0051384~response to glucocorticoid	2	11.7647	0.0550507	PTGS2, TNF	17	68	19256	33.3149	1	0.360044	0.337264
GOTERM_BP_DIRECT	GO:0048661~positive regulation of smooth muscle cell proliferation	2	11.7647	0.0566259	PTGS2, TNF	17	70	19256	32.363	1	0.362024	0.339119
GOTERM_BP_DIRECT	GO:0007623~circadian rhythm	2	11.7647	0.0566259	BHLHE40, TNF	17	70	19256	32.363	1	0.362024	0.339119
GOTERM_BP_DIRECT	GO:0043406~positive regulation of MAP kinase activity	2	11.7647	0.0644655	IL1B, TNF	17	80	19256	28.3176	1	0.407565	0.381779
GOTERM_BP_DIRECT	GO:0030593~neutrophil chemotaxis	2	11.7647	0.0660261	CXCL8, IL1B	17	82	19256	27.627	1	0.408357	0.382521
GOTERM_BP_DIRECT	GO:0006919~activation of cysteine-type endopeptidase activity involved in apoptotic process	2	11.7647	0.0660261	CASP8, TNF	17	82	19256	27.627	1	0.408357	0.382521
GOTERM_BP_DIRECT	GO:0098586~cellular response to virus	2	11.7647	0.0691399	DDX3X, NLRP3	17	86	19256	26.342	1	0.423017	0.396253
GOTERM_BP_DIRECT	GO:0033138~positive regulation of peptidyl-serine phosphorylation	2	11.7647	0.0730185	PTGS2, TNF	17	91	19256	24.8946	1	0.437373	0.409701
GOTERM_BP_DIRECT	GO:0032088~negative regulation of NF-kappaB transcription factor activity	2	11.7647	0.0737924	ADORA3, NLRP3	17	92	19256	24.624	1	0.437373	0.409701
GOTERM_BP_DIRECT	GO:0019722~calcium-mediated signaling	2	11.7647	0.0737924	CXCL8, TNF	17	92	19256	24.624	1	0.437373	0.409701
GOTERM_BP_DIRECT	GO:0046330~positive regulation of JNK cascade	2	11.7647	0.078423	IL1B, TNF	17	98	19256	23.1164	1	0.460028	0.430922
GOTERM_BP_DIRECT	GO:0032755~positive regulation of interleukin-6 production	2	11.7647	0.0822653	IL1B, TNF	17	103	19256	21.9943	1	0.477643	0.447423
GOTERM_BP_DIRECT	GO:0050727~regulation of inflammatory response	2	11.7647	0.0845635	NLRP3, PTGS2	17	106	19256	21.3718	1	0.486027	0.455276
GOTERM_BP_DIRECT	GO:0009615~response to virus	2	11.7647	0.0883818	DDX3X, TNF	17	111	19256	20.4091	1	0.502892	0.471075
GOTERM_BP_DIRECT	GO:0051091~positive regulation of sequence-specific DNA binding transcription factor activity	2	11.7647	0.09446	IL1B, TNF	17	119	19256	19.0371	1	0.526939	0.4936
GOTERM_BP_DIRECT	GO:0001822~kidney development	2	11.7647	0.09446	FADD, PRDM1	17	119	19256	19.0371	1	0.526939	0.4936

## Sheet: MF
Category	Term	Count	%	PValue	Genes	List Total	Pop Hits	Pop Total	Fold Enrichment	Bonferroni	Benjamini	FDR
GOTERM_MF_DIRECT	GO:0005164~tumor necrosis factor receptor binding	3	17.6471	0.000331457	CASP8, FADD, TNF	17	32	18811	103.737	0.0284296	0.0288368	0.0285053
GOTERM_MF_DIRECT	GO:0035877~death effector domain binding	2	11.7647	0.0033982	CASP8, FADD	17	4	18811	553.265	0.256322	0.104146	0.102949
GOTERM_MF_DIRECT	GO:0001609~G-protein coupled adenosine receptor activity	2	11.7647	0.00424605	ADORA2A, ADORA3	17	5	18811	442.612	0.309399	0.104146	0.102949
GOTERM_MF_DIRECT	GO:0044877~macromolecular complex binding	4	23.5294	0.00478832	CASP8, ADORA2A, FADD, PGF	17	414	18811	10.6911	0.341364	0.104146	0.102949
GOTERM_MF_DIRECT	GO:0042802~identical protein binding	6	35.2941	0.0115449	CASP8, ADORA2A, NLRP3, FADD, TNF, PGF	17	1712	18811	3.87802	0.635871	0.169633	0.167683
GOTERM_MF_DIRECT	GO:0005123~death receptor binding	2	11.7647	0.0135279	CASP8, FADD	17	16	18811	138.316	0.694243	0.169633	0.167683
GOTERM_MF_DIRECT	GO:0005515~protein binding	16	94.1176	0.0136486	CD274, DDX3X, CXCL8, PRDM1, PTGS2, TNF, PGF, CASP8, ADORA2A, IL1B, BHLHE40, NINJ1, TXNIP, NLRP3, FADD, NFE2L2	17	12539	18811	1.41195	0.697479	0.169633	0.167683
GOTERM_MF_DIRECT	GO:0019904~protein domain specific binding	3	17.6471	0.0205376	IL1B, BHLHE40, NFE2L2	17	263	18811	12.622	0.835586	0.223346	0.220779
GOTERM_MF_DIRECT	GO:0003700~transcription factor activity, sequence-specific DNA binding	3	17.6471	0.079149	BHLHE40, PRDM1, NFE2L2	17	554	18811	5.99204	0.999234	0.765107	0.756312
GOTERM_MF_DIRECT	GO:0002020~protease binding	2	11.7647	0.0888234	FADD, TNF	17	109	18811	20.3033	0.999694	0.772764	0.763881

## Sheet: CC
Category	Term	Count	%	PValue	Genes	List Total	Pop Hits	Pop Total	Fold Enrichment	Bonferroni	Benjamini	FDR
GOTERM_CC_DIRECT	GO:0005576~extracellular region	7	41.1765	0.00398465	DDX3X, CXCL8, IL1B, NINJ1, NLRP3, TNF, PGF	17	2127	20472	3.96316	0.231652	0.0900714	0.0859773
GOTERM_CC_DIRECT	GO:0097342~ripoptosome	2	11.7647	0.00468075	CASP8, FADD	17	6	20472	401.412	0.2663	0.0900714	0.0859773
GOTERM_CC_DIRECT	GO:0031265~CD95 death-inducing signaling complex	2	11.7647	0.00468075	CASP8, FADD	17	6	20472	401.412	0.2663	0.0900714	0.0859773
GOTERM_CC_DIRECT	GO:0031264~death-inducing signaling complex	2	11.7647	0.00545887	CASP8, FADD	17	7	20472	344.067	0.303211	0.0900714	0.0859773
GOTERM_CC_DIRECT	GO:0072559~NLRP3 inflammasome complex	2	11.7647	0.00701341	DDX3X, NLRP3	17	9	20472	267.608	0.371561	0.0925771	0.088369
GOTERM_CC_DIRECT	GO:0045121~membrane raft	3	17.6471	0.0160439	CASP8, FADD, TNF	17	251	20472	14.3933	0.656127	0.176483	0.168461
GOTERM_CC_DIRECT	GO:0043005~neuron projection	3	17.6471	0.0345662	CASP8, FADD, PTGS2	17	379	20472	9.53221	0.901896	0.32591	0.311096
GOTERM_CC_DIRECT	GO:0005737~cytoplasm	9	52.9412	0.0438069	DDX3X, CASP8, BHLHE40, TXNIP, NLRP3, FADD, PRDM1, PTGS2, NFE2L2	17	5570	20472	1.9458	0.947999	0.361407	0.344979
GOTERM_CC_DIRECT	GO:0044297~cell body	2	11.7647	0.0658939	CASP8, FADD	17	87	20472	27.6836	0.988879	0.483222	0.461257
