# Supplementary material for: Key Genes Associated with Pyroptosis in Gout and Construction of a miRNA-mRNA Regulatory Network
Source: Cells. 2022 Oct 17;11(20):3269. doi: 10.3390/cells11203269 (PMC9600917; doi:10.3390/cells11203269)
Supplement: Supplementary file 1 [file cells-11-03269-s001.zip › Supplementary table/Supplementary Table S4.xlsx]

## Sheet: Sheet1
Chemical Name	Chemical ID	CAS RN	Interaction Count	Organism Count
Lipopolysaccharides	D008070		948	8
Dinoprostone	D015232	363-24-6	290	8
Tetradecanoylphorbol Acetate	D013755	16561-29-8	258	5
Resveratrol	D000077185		216	5
N-(2-cyclohexyloxy-4-nitrophenyl)methanesulfonamide	C080955	123653-11-2	141	7
Tetrachlorodibenzodioxin	D013749	1746-01-6	140	6
lipopolysaccharide, Escherichia coli O111 B4	C440499		138	4
Celecoxib	D000068579		128	4
Particulate Matter	D052638		110	4
Indomethacin	D007213	53-86-1	109	5
